# Supplementary material for: Fusarioid community diversity associated with conifer seedlings in forest nurseries across the contiguous USA
Source: Front Plant Sci. 2023 Jan 25;14:1104675. doi: 10.3389/fpls.2023.1104675 (PMC9930990; doi:10.3389/fpls.2023.1104675)
Supplement: Supplementary file 3 [file Table_1.xlsx]

## Sheet: Sheet1
Supplemental Table 1
Results of paper survey responses from 10 forestry nurseries (private, state, or federal) from eight states in the continguous USA. Presence or absence is indicated by either a 1 or 0, respectively.
State	Nursery Type	Types of plants										Approximate number of trees produced annually						Grow methods			Types of diseases						Identified Pathogens					Current pathogen management				Percent loss due to disease								Estimated cost of management per year	Needs for future
		Picea	Abies	Cedrus	Pinus	Juniperus	Larix	Acer	Quercus	Pseudotsuga	Other	100-1,000	1,000-5,000	5,000-25,000	25,000-50,000	50,000-100,000	>500,000	Containers	Bare root	Other	Pre-emergent	Post-emergent	Damping-off	Seed-borne	Wilt	Root/Butt Rot	Fusarium	Phytophthora	Pythium	Cylindrocarpon	Cylindrocladium	Chemical	Biological	Fumigation	Other	0	1.0-5.0	5-10.0	10-20.0	20-30.0	30-40.0	40-50.0	>50
Oregon	Private	1	1	1	1	0	1	0	0	1	1	0	0	0	0	0	1	0	1	0	0	0	1	0	1	1	1	1	1	0	0	1	0	1	0	0	0	1	0	0	0	0	0	45000
North Dakota	State	1	0	0	1	1	1	1	1	0	1	0	0	0	0	0	1	1	1	0	1	1	0	0	0	0	1	0	1	0	0	1	0	1	0	0	0	1	0	0	0	0	0	20000	Funding & advisement
Arizona	State	1	1	0	1	0	0	0	0	0	0	0	0	0	0	1	0	1	0	0	0	1	1	0	0	0	0	0	0	0	0	1	0	0	0	0	1	0	0	0	0	0	0	100	Powdery Mildew an issue
New Mexico	Federal	0	0	0	1	0	0	0	0	0	0	0	0	0	0	1	0	1	0	0	0	0	0	0	0	0	0	0	0	0	0	1	0	0	0	0	1	0	0	0	0	0	0	50	Need soil tests capability
Michigan	Private	1	1	1	1	1	1	1	1	0	0	0	0	0	0	0	1	0	1	0	0	1	0	0	1	1	1	1	1	0	0	1	0	1	0	0	0	1	0	0	0	0	0	30000
Indiana	State	1	0	1	1	0	0	1	1	0	1	0	0	0	0	0	1	0	1	0	0	1	1	0	1	1	1	1	1	0	1	1	0	1	1	0	0	0	1	0	0	0	0	4000
Wisconsin	State	1	1	0	1	0	1	1	1	0	0	0	0	0	0	0	1	0	1	0	0	1	1	0	1	1	1	1	1	0	1	1	0	1	0	0	0	0	0	0	1	0	0	N/A
Colorado	Private	1	1	1	1	1	1	1	1	0	1	0	1	0	0	0	0	1	1	0	0	1	1	0	0	1	0	0	0	0	0	1	1	0	0	0	1	0	0	0	0	0	0	1000	True identification of disease or reason for loss
New Mexico	Federal	0	0	0	1	0	0	0	0	0	0	0	0	0	0	1	0	0	0	1	0	0	0	0	0	0	0	0	0	0	0	0	0	0	1	0	1	0	0	0	0	0	0	20000
Michigan	Private	1	1	0	1	1	1	1	1	0	0	0	0	0	0	0	1	0	1	0	0	1	1	0	0	1	0	1	0	0	0	1	0	1	0	0	1	0	0	0	0	0	0	25000
