# Supplementary material for: Fusarioid community diversity associated with conifer seedlings in forest nurseries across the contiguous USA
Source: Front Plant Sci. 2023 Jan 25;14:1104675. doi: 10.3389/fpls.2023.1104675 (PMC9930990; doi:10.3389/fpls.2023.1104675)
Supplement: Supplementary file 4 [file Table_2.xlsx]

## Sheet: Isolates
Supplemental Table 2
Table of Fusarioid isolates collected from the survey. N/A indicates an isolate was not sequenced at that locus. An X indicates that a locus was sequenced at both directions. The BLAST results from NCBI GenBank and Fusarium-ID and the resulting species identification based on the phylogenetic results. The GenBank accession number, associated haplotype, state where isolate was collected and host i…
Isolate ID	Genbank Accession Number	State	Region	Survey Year	tef1α (NCBI)	tef1α (Fusarium-ID)	Both Directions	rpb2 (NCBI)	rpb2 (Fusarium-ID)	Both Directions	Host	Phylogeny-based species ID	Fusarium species complex	Haplotype
TSN14	OP273016 & OP273005	North Dakota	Great Plains	2017-2020	F. acuminatum QC_99% PI_99.71%	F. acuminatum PI_100%	X	F. acuminatum QC_96% PI_99.75%	F. tricinctum PI_98.24%		Picea sp.	F. acuminatum	Fusarium tricinctum species complex (FTSC)	156
TSN34	OP273017 & OP273006	North Dakota	Great Plains	2017-2020	F. acuminatum QC_99% PI_100%	F. acuminatum PI_100%	X	F. acuminatum QC_95% PI_99.01%	F. tricinctum PI_98.24%		Picea sp.	F. acuminatum	Fusarium tricinctum species complex (FTSC)	156
TSN22	OP273018 & OP273007	North Dakota	Great Plains	2017-2020	F. acuminatum QC_99% PI_100%	F. acuminatum PI_100%	X	F. acuminatum QC_95% PI_99.12%	F. tricinctum PI_98.24%		Picea sp.	F. acuminatum	Fusarium tricinctum species complex (FTSC)	157
JTH PIED 10.1	OP273020	New Mexico	Southwest	2017-2020	N/A	N/A	N/A	F. acuminatum QC_96% PI_99.64%	F. tricinctum PI_97.84%	X	Pinus edulis	F. acuminatum	Fusarium tricinctum species complex (FTSC)	153
JTH PIED 10.3	OP273019	New Mexico	Southwest	2017-2020	N/A	N/A	N/A	F. acuminatum QC_94% PI_99.49%	F. tricinctum PI_97.46%	X	Pinus edulis	F. acuminatum	Fusarium tricinctum species complex (FTSC)	153
JTH PIED 5.1	OP273022	New Mexico	Southwest	2017-2020	N/A	N/A	N/A	F. acuminatum QC_97% PI_100%	F. tricinctum PI_98.34%	X	Pinus edulis	F. acuminatum	Fusarium tricinctum species complex (FTSC)	155
JTH PIEL 8.2B1	OP273023	New Mexico	Southwest	2017-2020	N/A	N/A	N/A	F. acuminatum QC_97% PI_100%	F. tricinctum PI_98.22%	X	Pinus eldarica	F. acuminatum	Fusarium tricinctum species complex (FTSC)	154
MES PIPO 5.2.2Y	OP328908 & OP328909	New Mexico	Southwest	2017-2020	F. acuminatum QC_97% PI_100%	No hits	X	F. acuminatum QC_96% PI_100%	F. tricinctum PI_98.21%		Pinus ponderosa	F. acuminatum	Fusarium tricinctum species complex (FTSC)	154
NA PIST 6.1	OP273021	Arizona	Southwest	2017-2020	N/A	N/A	N/A	F. acuminatum QC_96% PI_100%	F. tricinctum PI_98.34%	X	Pinus strobiformis	F. acuminatum	Fusarium tricinctum species complex (FTSC)	155
JTH CUAR A5.4	OP273572	New Mexico	Southwest	2017-2020	F. proliferatum QC_99% PI_99.72%	F. proliferatum PI_99.38%	X	N/A	N/A	N/A	Cupressus arizonica	F. annulatum	Fusarium fujikuroi species complex (FFSC)	112
CF JUSC 7	OP273561 & OP273499	Colorado	Southwest	2017-2020	F. proliferatum QC_100% PI_99.88%	F. proliferatum PI_99.04%		F. proliferatum QC_100% PI_100%	GFSC Gibberella fujikuroi species complex NRRL22944 PI_99.73%		Juniperus scopulorum	F. annulatum	Fusarium fujikuroi species complex (FFSC)	102
JTH PIEN 9.2	OP273569 & OP273508	New Mexico	Southwest	2017-2020	F. proliferatum QC_100% PI_99.85%	F. proliferatum PI_99.03%		F. proliferatum QC_99% PI_99.2%	GFSC Gibberella fujikuroi species complex NRRL22944 PI_98.88%	X	Picea engelmanii	F. annulatum	Fusarium fujikuroi species complex (FFSC)	107
JTH PIEN 3.2	OP273614 & OP273506	New Mexico	Southwest	2017-2020	F. proliferatum QC_99% PI_99.39%	F. proliferatum PI_99.88%		F. proliferatum QC_99% PI_99.62%	GFSC Gibberella fujikuroi species complex NRRL22944 PI_99.59%	X	Picea engelmanii	F. annulatum	Fusarium fujikuroi species complex (FFSC)	113
Q256	OP273566 & OP273504	Washington	Pacific Northwest	2012-2016	F. proliferatum QC_100% PI_99.56%	F. proliferatum PI_99.88%	X	F. proliferatum Q100% PI99.42%	GFSC Gibberella fujikuroi species complex NRRL22944 PI_99.86%	X	Pinus contorta	F. annulatum	Fusarium fujikuroi species complex (FFSC)	123
CF STSDTWP PIPO 5.1	OP273563 & OP273501	Colorado	Southwest	2017-2020	F. proliferatum QC_100% PI_99.54%	F. proliferatum PI_99.2%		F. proliferatum QC_100% PI_99.64%	GFSC Gibberella fujikuroi species complex NRRL22944 PI_100%		Pinus ponderosa	F. annulatum	Fusarium fujikuroi species complex (FFSC)	114
MES PIPO 2A	OP273519 & OP273457	New Mexico	Southwest	2017-2020	F. proliferatum QC_99% PI_100%	F. proliferatum PI_98.72%		F. proliferatum QC_100% PI_99.76%	GFSC Gibberella fujikuroi species complex NRRL22944 PI_99.59%		Pinus ponderosa	F. annulatum	Fusarium fujikuroi species complex (FFSC)	119
NA PIST OLD 2.1	OP273517 & OP273455	Arizona	Southwest	2017-2020	F. proliferatum QC_99% PI_100%	F. proliferatum PI_99.2%	X	F. proliferatum QC_100% PI_99.88%	GFSC Gibberella fujikuroi species complex NRRL22944 99.32%		Pinus strobiformis	F. annulatum	Fusarium fujikuroi species complex (FFSC)	118
JTH PIST 9.1	OP273562 & OP273500	New Mexico	Southwest	2017-2020	F. proliferatum QC_100% PI_99.57%	F. proliferatum PI_99.04%	X	F. proliferatum QC_100% PI_100%	GFSC Gibberella fujikuroi species complex NRRL22944 PI_99.73%	X	Pinus strobiformis	F. annulatum	Fusarium fujikuroi species complex (FFSC)	102
SC15	OP273564 & OP273502	South Carolina	Southeast	2017-2020	F. proliferatum QC_100% PI_100%	F. proliferatum PI_99.36%	X	F. proliferatum QC_100% PI_99.28%	GFSC Gibberella fujikuroi species complex NRRL22944 99.86%		Pinus taeda	F. annulatum	Fusarium fujikuroi species complex (FFSC)	117
SC63	OP273565 & OP273503	South Carolina	Southeast	2017-2020	F. proliferatum QC_100% PI_100%	F. proliferatum PI_99.36%	X	F. prolferatum QC_99% PI_99.02%	GFSC Gibberella fujikuroi species complex NRRL22944 99.86%		Pinus taeda	F. annulatum	Fusarium fujikuroi species complex (FFSC)	117
SC12	OP273520 & OP273458	South Carolina	Southeast	2017-2020	F. proliferatum QC_100% PI_100%	F. proliferatum PI_99.2%	X	F. proliferatum QC_100% PI_99.52%	GFSC Gibberella fujikuroi species complex NRRL22944 99.59%		Pinus taeda	F. annulatum	Fusarium fujikuroi species complex (FFSC)	120
NC74	OP273028 & OP273025	North Carolina	Southeast	2017-2020	F. avenaceum QC_99% PI_99.44%	F. avenaceum PI_100%		F. avenaceum QC_100% PI_100%	F. avenaceum PI_100%		Pinus taeda	F. avenaceum	Fusarium tricinctum species complex (FTSC)	163
Q241	OP273029 & OP273026	Oregon	Pacific Northwest	2012-2016	F. avenaceum QC_100% PI_100%	F. avenaceum PI_100%	X	F. avenaceum QC_100% PI_100%	F. avenaceum PI_100%	X	Tsuga heterophylla	F. avenaceum	Fusarium tricinctum species complex (FTSC)	164
TSN15A	OP273619	North Dakota	Great Plains	2017-2020	N/A	N/A	N/A	F. brachygibbosum QC_100% PI_97.46%	F. brachygibbosum PI_98%		Picea sp.	F. brachygibbosum	Fusarium sambucinum species complex (FSAMSC)	13
TSN46	OP273296 & OP273294	North Dakota	Great Plains	2017-2020	Fusarium sp. QC_95% PI_99.3%	No hits	X	F. equiseti QC_95% PI_99.87%	F. incarnatum-equiseti species complex 14-b NRRL20697 PI_98.65%		Picea sp.	F. clavus	Fusarium incarnatum-equiseti species complex (FIESC)	5
TSN12	OP273608 & OP273293	North Dakota	Great Plains	2017-2020	F. equiseti QC_99% PI_99.71%	NRRL_45997 [ ] PI_99.84%	X	F. equiseti QC_95% PI_99.87%	F. incarnatum-equiseti species complex 14-b NRRL20697 PI_98.65%		Picea sp.	F. clavus	Fusarium incarnatum-equiseti species complex (FIESC)	6
NA Greenhouse PIST FS seedlot SW01150385 2	OP273295 & OP273292	Arizona	Southwest	2017-2020	Fusarium sp. QC_96% PI_97.05%	No hits		F. equiseti QC_99% PI_98.21%	F. incarnatum-equiseti species complex 14-b NRRL20697 98.65%		Pinus strobiformis	F. clavus	Fusarium incarnatum-equiseti species complex (FIESC)	4
JTH ABCO 4.2	OP273277 & OP273230	New Mexico	Southwest	2017-2020	F. commune QC_100% PI_99.58%	F. oxysporum PI_100%	X	F. commune QC_100% PI_99.64%	F. commune PI_100%		Abies concolor	F. commune	Fusarium nisikadoi species complex (FNSC)	82
JTH ABCO 6.2	OP273278 & OP273231	New Mexico	Southwest	2017-2020	F. commune QC_99% PI_99.58%	F. oxysporum PI_100%	X	F. commune QC_99% PI_100%	F. commune PI_100%		Abies concolor	F. commune	Fusarium nisikadoi species complex (FNSC)	82
JTH CUAR A2.2	OP273263 & OP273216	New Mexico	Southwest	2017-2020	F. commune QC_97% PI_100%	F. oxysporum PI_99.36%		F. commune QC_100% PI_99.64%	F. commune PI_100%		Cupressus arizonica	F. commune	Fusarium nisikadoi species complex (FNSC)	89
JTH CUAR C2.2	OP273287	New Mexico	Southwest	2017-2020	F. commune QC_100% PI_96.67%	F. oxysporum PI_93.42%		N/A	N/A	N/A	Cupressus arizonica	F. commune	Fusarium nisikadoi species complex (FNSC)	101
Q203	OP273249 & OP273202	Montana	Pacific Northwest	2012-2016	F. oxysporum QC_100% PI_100%	F. oxysporum PI_99.68%	X	F. commune QC_99% PI_99.76%	F. commune PI_100%	X	Larix occidentalis	F. commune	Fusarium nisikadoi species complex (FNSC)	97
JTH PIPU 3.3	OP273257 & OP273210	New Mexico	Southwest	2017-2020	F. commune QC_99% PI_100%	F. oxysporum PI_100%	X	F. commune QC_100% PI_99.33%	F. commune PI_100%	X	Picea pungens	F. commune	Fusarium nisikadoi species complex (FNSC)	82
JTH PIEL 3.2	OP273242	New Mexico	Southwest	2017-2020	N/A	N/A	N/A	F. commune QC_100% PI_99.64%	F. commune PI_99.86%		Pinus eldarica	F. commune	Fusarium nisikadoi species complex (FNSC)	86
JTH PIFL 3.2	OP273285 & OP273238	New Mexico	Southwest	2017-2020	F. commune QC_100% PI_99.86%	F. oxysporum PI_100%	X	F. commune QC_100% PI_99.76%	F. commune PI_100%		Pinus flexilis	F. commune	Fusarium nisikadoi species complex (FNSC)	81
JTH PIFL 1.4C	OP273611	New Mexico	Southwest	2017-2020	N/A	N/A	N/A	F. commune QC_100% PI_98.55%	F. commune PI_98.51%		Pinus flexilis	F. commune	Fusarium nisikadoi species complex (FNSC)	86
JTH PIFL 4.2	OP273286 & OP273239	New Mexico	Southwest	2017-2020	F. commune QC_100% PI_99.64%	F. oxysporum PI_99.36%	X	F. commune QC_99% PI_98.79%	F. commune PI_100%		Pinus flexilis	F. commune	Fusarium nisikadoi species complex (FNSC)	88
F20 3.1	OP273201	Oregon	Pacific Northwest	2017-2020	N/A	N/A		F. commune QC_99% PI_99.64%	F. commune PI_100%		Pinus lambertiana	F. commune	Fusarium nisikadoi species complex (FNSC)	90
Q192	OP273252 & OP273205	Montana	Pacific Northwest	2012-2016	F. oxysporum QC_100% PI_100%	F. oxysporum PI_100%	X	F. commune QC_99% PI_100%	F. commune PI_100%	X	Pinus ponderosa	F. commune	Fusarium nisikadoi species complex (FNSC)	94
JIC PIPO 1	OP273279 & OP273232	New Mexico	Southwest	2017-2020	F. commune QC_99% PI_99.7%	F. oxysporum PI_100%		F. commune QC_98% PI_99.64%	F. commune PI_100%		Pinus ponderosa	F. commune	Fusarium nisikadoi species complex (FNSC)	82
JIC PIPO 11.2	OP273255 & OP273208	New Mexico	Southwest	2017-2020	F. commune QC_100% PI_99.84%	F. oxysporum PI_99.83%		F. commune QC_100% PI_99.64%	F. commune PI_100%		Pinus ponderosa	F. commune	Fusarium nisikadoi species complex (FNSC)	82
JIC PIPO 32	OP273256 & OP273209	New Mexico	Southwest	2017-2020	F. commune QC_100% PI_99.84%	F. oxysporum PI_99.83%		F. commune QC_100% PI_99.64%	F. commune PI_100%		Pinus ponderosa	F. commune	Fusarium nisikadoi species complex (FNSC)	82
JIC PIPO 6	OP273280 & OP273233	New Mexico	Southwest	2017-2020	F. commune QC_100% PI_99.84%	F. oxysporum PI_100%		F. commune QC_100% PI_99.64%	F. commune PI_100%		Pinus ponderosa	F. commune	Fusarium nisikadoi species complex (FNSC)	82
JTH PIPO 6.1	OP273284 & OP273237	New Mexico	Southwest	2017-2020	F. commune QC_98% PI_100%	F. oxysporum PI_99.36%		F. commune QC_100% PI_99.88%	F. commune PI_100%		Pinus ponderosa	F. commune	Fusarium nisikadoi species complex (FNSC)	89
TSN10	OP273276 & OP273229	North Dakota	Great Plains	2017-2020	F. commune QC_100% PI_99.71%	F. oxysporum PI_100%	X	F. commune QC_100% PI_99.39%	F. commune PI_100%		Pinus sylvestris	F. commune	Fusarium nisikadoi species complex (FNSC)	82
TSN4	OP273273 & OP273226	North Dakota	Great Plains	2017-2020	F. commune QC_100% PI_99.71%	F. oxysporum PI_100%	X	F. commune QC_100% PI_99.64%	F. commune PI_100%		Pinus sylvestris	F. commune	Fusarium nisikadoi species complex (FNSC)	82
TSN6	OP273274 & OP273227	North Dakota	Great Plains	2017-2020	F. commune QC_100% PI_100%	F. oxysporum PI_100%	X	F. commune QC_99% PI_98.66%	F. commune PI_100%		Pinus sylvestris	F. commune	Fusarium nisikadoi species complex (FNSC)	82
TSN9	OP273275 & OP273228	North Dakota	Great Plains	2017-2020	F. commune QC_99% PI_100%	F. oxysporum PI_100%	X	F. commune QC_100% PI_99.64%	F. commune PI_100%		Pinus sylvestris	F. commune	Fusarium nisikadoi species complex (FNSC)	82
TSN2	OP273258 & OP273211	North Dakota	Great Plains	2017-2020	F. commune QC_100% PI_100%	F. oxysporum PI_99.52%	X	F. commune QC_100% PI_99.64%	F. commune PI_100%		Pinus sylvestris	F. commune	Fusarium nisikadoi species complex (FNSC)	87
TSN7	OP273259 & OP273212	North Dakota	Great Plains	2017-2020	F. commune QC_100% PI_100%	F. oxysporum PI_99.52%	X	F. commune QC_100% PI_99.52%	F. commune PI_100%		Pinus sylvestris	F. commune	Fusarium nisikadoi species complex (FNSC)	87
TSN8	OP273260 & OP273213	North Dakota	Great Plains	2017-2020	F. commune QC_100% PI_100%	F. oxysporum PI_99.52%	X	F. commune QC_99% PI_99.64%	F. commune PI_100%		Pinus sylvestris	F. commune	Fusarium nisikadoi species complex (FNSC)	87
FO21	OP273262 & OP273215	North Carolina	Southeast	2012-2016	F. commune QC_100% PI_100%	F. oxysporum PI_99.36%		F. commune QC_100% PI_99.88%	F. commune PI_100%		Pinus taeda	F. commune	Fusarium nisikadoi species complex (FNSC)	89
Q198	OP273250 & OP273203	Idaho	Pacific Northwest	2012-2016	F. oxysporum QC_100% PI_100%	F. oxysporum PI_100%	X	F. commune QC_99% PI_99.75%	F. commune PI_100%	X	Pseudotsuga menzesii	F. commune	Fusarium nisikadoi species complex (FNSC)	94
Q204	OP273251 & OP273204	Idaho	Pacific Northwest	2012-2016	F. oxysporum QC_100% PI_99.69%	F. oxysporum PI_100%	X	F. commune QC_99% PI_99.76%	F. commune PI_100%	X	Pseudotsuga menzesii	F. commune	Fusarium nisikadoi species complex (FNSC)	94
F12 4.3	OP273270 & OP273223	Oregon	Pacific Northwest	2017-2020	F. commune QC_100% PI_100%	F. oxysporum PI_100%		F. commune QC_100% PI_99.29%	F. commune PI_100%		Pseudotsuga menzesii	F. commune	Fusarium nisikadoi species complex (FNSC)	81
F2 2.2	OP273268 & OP273221	Oregon	Pacific Northwest	2017-2020	F. commune QC_100% PI_100%	F. oxysporum PI_100%		F. commune QC_99% PI_99.4%	F. commune PI_100%		Pseudotsuga menzesii	F. commune	Fusarium nisikadoi species complex (FNSC)	81
F2 3.1	OP273269 & OP273222	Oregon	Pacific Northwest	2017-2020	F. commune QC_100% PI_100%	F. oxysporum PI_100%		F. commune QC_100% PI_98.92%	F. commune PI_100%		Pseudotsuga menzesii	F. commune	Fusarium nisikadoi species complex (FNSC)	81
F10 1.3	OP273281 & OP273234	Oregon	Pacific Northwest	2017-2020	F. commune QC_100% PI_100%	F. oxysporum PI_100%		F. commune QC_100% PI_98.31%	F. commune PI_100%		Pseudotsuga menzesii	F. commune	Fusarium nisikadoi species complex (FNSC)	82
F12 1.3	OP273282 & OP273235	Oregon	Pacific Northwest	2017-2020	F. commune QC_100% PI_100%	F. oxysporum PI_100%		F. commune QC_100% PI_99.88%	F. commune PI_100%		Pseudotsuga menzesii	F. commune	Fusarium nisikadoi species complex (FNSC)	82
F12 3.2	OP273283 & OP273236	Oregon	Pacific Northwest	2017-2020	F. commune QC_100% PI_100%	F. oxysporum PI_100%		F. commune QC_100% PI_98.31%	F. commune PI_100%		Pseudotsuga menzesii	F. commune	Fusarium nisikadoi species complex (FNSC)	82
F10 2.2	OP273271 & OP273224	Oregon	Pacific Northwest	2017-2020	F. commune QC_100% PI_100%	F. oxysporum PI_100%		F. commune QC_100% PI_99.73%	F. commune PI_99.86%		Pseudotsuga menzesii	F. commune	Fusarium nisikadoi species complex (FNSC)	83
F13 4.1	OP273272 & OP273225	Oregon	Pacific Northwest	2017-2020	F. commune QC_100% PI_99.85%	F. oxysporum PI_99.68%		F. commune QC_100% PI_98.67%	F. commune PI_100%		Pseudotsuga menzesii	F. commune	Fusarium nisikadoi species complex (FNSC)	85
F13 5.2	OP273261 & OP273214	Oregon	Pacific Northwest	2017-2020	F. commune QC_100% PI_100%	F. oxysporum PI_99.52%		F. commune QC_100% PI_98.67%	F. commune PI_100%		Pseudotsuga menzesii	F. commune	Fusarium nisikadoi species complex (FNSC)	87
Q301	OP273265 & OP273218	Oregon	Pacific Northwest	2012-2016	F. commune QC_99% PI_99.71%	F. oxysporum PI_99.36%	X	F. commune QC_100% PI_99.88%	F. commune PI_100%	X	Pseudotsuga menzesii	F. commune	Fusarium nisikadoi species complex (FNSC)	91
Q302	OP273264 & OP273217	Oregon	Pacific Northwest	2012-2016	F. commune QC_99% PI_99.56%	F. oxysporum PI_99.21%	X	F. commune QC_100% PI_99.88%	F. commune PI_100%	X	Pseudotsuga menzesii	F. commune	Fusarium nisikadoi species complex (FNSC)	92
Q208	OP273253 & OP273206	Washington	Pacific Northwest	2012-2016	F. oxysporum QC_100% PI_100%	F. oxysporum PI_99.84%	X	F. commune Q99% PI_99.76%	F. commune PI_100%	X	Pseudotsuga menzesii	F. commune	Fusarium nisikadoi species complex (FNSC)	95
Q209	OP273254 & OP273207	Washington	Pacific Northwest	2012-2016	F. oxysporum QC_99% PI_100%	F. oxysporum PI_99.84%	X	F. commune Q92% PI_98.82%	F. commune PI_99.86%	X	Pseudotsuga menzesii	F. commune	Fusarium nisikadoi species complex (FNSC)	96
Q320	OP273267 & OP273220	Nevada	Southwest	2012-2016	F. commune QC_99% PI_99.27%	F. oxysporum PI_99.68%	X	F. commune QC_100% PI_98.20%	F. commune PI_100%	X	Pseudotsuga menzesii	F. commune	Fusarium nisikadoi species complex (FNSC)	84
Q321	OP273266 & OP273219	Nevada	Southwest	2012-2016	F. commune QC_99% PI_98.53%	F. oxysporum PI_99.52%	X	F. commune QC_100% PI_98.84%	F. commune PI_100%	X	Pseudotsuga menzesii	F. commune	Fusarium nisikadoi species complex (FNSC)	93
Q191	OP273130 & OP273080	Montana	Pacific Northwest	2012-2016	F. oxysporum QC_100% PI_100%	F. oxysporum PI_100%	X	F. oxysporum QC_99% PI_99.88%	F. inflexum PI_99.73%	X	Picea pungens	F. cugenangense	Fusarium oxysporum species complex (FOSC)	60
Q285	OP273122 & OP273072	Georgia	Southeast	2012-2016	F. oxysporum QC_99% PI_100%	F. oxysporum PI_100%		F. oxysporum QC_98% PI_99.88%	F. inflexum PI_99.73%	X	Pinus taeda	F. cugenangense	Fusarium oxysporum species complex (FOSC)	59
NC1	OP273123 & OP273073	North Carolina	Southeast	2017-2020	F. oxysporum QC_100% PI_99.84%	F. oxysporum PI_100%	X	F. oxysporum QC_100% PI_99.76%	F. inflexum PI_100%		Pinus taeda	F. cugenangense	Fusarium oxysporum species complex (FOSC)	59
NC16	OP273125 & OP273075	North Carolina	Southeast	2017-2020	F. oxysporum QC_100% PI_99.84%	F. oxysporum PI_100%	X	F. oxysporum QC_100% PI_99.76%	F. inflexum PI_99.73%		Pinus taeda	F. cugenangense	Fusarium oxysporum species complex (FOSC)	59
NC2	OP273124 & OP273074	North Carolina	Southeast	2017-2020	F. oxysporum QC_99% PI_99.69%	F. oxysporum PI_100%	X	F. oxysporum QC_100% PI_99.64%	F. inflexum PI_99.73%		Pinus taeda	F. cugenangense	Fusarium oxysporum species complex (FOSC)	59
NC76	OP273126 & OP273076	North Carolina	Southeast	2017-2020	F. oxysporum QC_100% PI_99.84%	F. oxysporum PI_100%	X	F. oxysporum QC_100% PI_99.76%	F. inflexum PI_99.73%		Pinus taeda	F. cugenangense	Fusarium oxysporum species complex (FOSC)	59
NC87	OP273127 & OP273077	North Carolina	Southeast	2017-2020	F. oxysporum QC_100% PI_100%	F. oxysporum PI_100%	X	F. oxysporum QC_100% PI_99.64%	F. inflexum PI_99.73%		Pinus taeda	F. cugenangense	Fusarium oxysporum species complex (FOSC)	59
NC27	OP273131 & OP273081	North Carolina	Southeast	2017-2020	F. oxysporum QC_100% PI_99.84%	F. oxysporum PI_100%	X	F. oxysporum QC_100% PI_99.76%	F. inflexum PI_99.73%		Pinus taeda	F. cugenangense	Fusarium oxysporum species complex (FOSC)	60
NC50	OP273132 & OP273082	North Carolina	Southeast	2017-2020	F. oxysporum QC_100% PI_99.85%	F. oxysporum PI_100%	X	F. oxysporum QC_99% PI_99.27%	F. inflexum PI_99.73%		Pinus taeda	F. cugenangense	Fusarium oxysporum species complex (FOSC)	60
NC68	OP273133 & OP273083	North Carolina	Southeast	2017-2020	F. oxysporum QC_100% PI_99.38%	F. oxysporum PI_99.83%	X	F. oxysporum QC_100% PI_99.64%	F. inflexum PI_99.73%		Pinus taeda	F. cugenangense	Fusarium oxysporum species complex (FOSC)	60
F10 5.1	OP273128 & OP273078	Oregon	Pacific Northwest	2017-2020	F. oxysporum QC_100% PI_100%	F. oxysporum PI_100%		F. oxysporum QC_99% PI_98.17%	F. inflexum PI_99.73%		Pseudotsuga menzesii	F. cugenangense	Fusarium oxysporum species complex (FOSC)	59
F12 2.2	OP273129 & OP273079	Oregon	Pacific Northwest	2017-2020	F. oxysporum QC_100% PI_100%	F. oxysporum PI_100%		F. oxysporum QC_100% PI_99.52%	F. inflexum PI_99.73%		Pseudotsuga menzesii	F. cugenangense	Fusarium oxysporum species complex (FOSC)	59
NC11	OP273027	North Carolina	Southeast	2017-2020	N/A	N/A	N/A	F. avenaceum QC_100% PI_98.2%	F. avenaceum PI_98.41%		Pinus taeda	F. diversisporum	Fusarium tricinctum species complex (FTSC)	166
PSME Seed Contaminant	OP328910	Colorado	Southwest	2017-2020	F. fujikuroi QC_99% PI_99.85%	F. fujikuroi PI_100%	X	F. proliferatum QC_100% PI_99.16%	GFSC Gibberella fujikuroi species complex NRRL22944 99.06%		Pseudotsuga menzesii	F. elaeagni	Fusarium fujikuroi species complex (FFSC)	126
Q278	OP273138 & OP273088	Washington	Pacific Northwest	2012-2016	F. oxysporum QC_100% PI_99.71%	F. oxysporum PI_100%	X	F. oxysporum Q100% PI99.88%	F. inflexum PI_99.86%	X	Pinus contorta	F. elaeidis	Fusarium oxysporum species complex (FOSC)	58
31MAPSF17A	OP273605 & OP273617	New Mexico	Southwest	2017-2020	F. flocciferum QC_98% PI_100%	P64d PI_99.52%		F. flocciferum QC_92% PI_99.38%	F. flocciferum PI_99.73%		Pinus ponderosa	F. flocciferum	Fusarium tricinctum species complex (FTSC)	151
FO11	OP273041 & OP273039	Georgia	Southeast	2012-2016	F. fredkrugeri QC_95% PI_100%	NRRL_26061 PI_99.84%	X	F. fredkrugeri QC_97% PI_99.64%	F. commune PI_98.65%	X	Pinus taeda	F. fredkrugeri	Fusarium fujikuroi species complex (FFSC)	99
SC7	OP273040 & OP273038	South Carolina	Southeast	2017-2020	F. fredkrugeri QC_98% PI_97.48%	NRRL_26061 PI_99.67%	X	F. fredkrugeri QC_96% PI_99.24%	F. commune PI_98.38%		Pinus taeda	F. fredkrugeri	Fusarium fujikuroi species complex (FFSC)	100
NC55	OP273049 & OP273042	North Carolina	Southeast	2017-2020	F. fujikuroi QC_100% PI_100%	F. fujikuroi PI_99.5%	X	F. fujikuroi QC_92% PI_99.37%	GFSC Gibberella fujikuroi species complex NRRL13566 PI_99.67%		Pinus taeda	F. fujikuroi	Fusarium fujikuroi species complex (FFSC)	129
NC56	OP273050 & OP273043	North Carolina	Southeast	2017-2020	F. fujikuroi QC_100% PI_99.84%	F. fujikuroi PI_99.35%	X	F. fujikuroi QC_100% PI_99.76%	GFSC Gibberella fujikuroi species complex NRRL13566 PI_100%		Pinus taeda	F. fujikuroi	Fusarium fujikuroi species complex (FFSC)	130
NC60	OP273051 & OP273044	North Carolina	Southeast	2017-2020	F. fujikuroi QC_100% PI_99.85%	F. fujikuroi PI_99.35%		F. fujikuroi QC_100% PI_99.52%	GFSC Gibberella fujikuroi species complex NRRL13566 PI_100%		Pinus taeda	F. fujikuroi	Fusarium fujikuroi species complex (FFSC)	130
NC88	OP273052 & OP273045	North Carolina	Southeast	2017-2020	F. fujikuroi QC_100% PI_100%	F. fujikuroi PI_99.35%	X	F. fujikuroi QC_100% PI_99.76%	GFSC Gibberella fujikuroi species complex NRRL13566 PI_100%		Pinus taeda	F. fujikuroi	Fusarium fujikuroi species complex (FFSC)	130
SC2	OP273053 & OP273046	South Carolina	Southeast	2017-2020	F. fujikuroi QC_100% PI_100%	F. fujikuroi PI_99.67%	X	F. fujikuroi QC_100% PI_99.4%	GFSC Gibberella fujikuroi species complex NRRL13566 PI_99.73%		Pinus taeda	F. fujikuroi	Fusarium fujikuroi species complex (FFSC)	131
SC5	OP273054 & OP273047	South Carolina	Southeast	2017-2020	F. fujikuroi QC_100% PI_100%	F. fujikuroi PI_99.67%	X	F. fujkuroi QC_99% PI_99.65%	GFSC Gibberella fujikuroi species complex NRRL13566 PI_99.73%	X	Pinus taeda	F. fujikuroi	Fusarium fujikuroi species complex (FFSC)	131
SC16	OP273055 & OP273048	South Carolina	Southeast	2017-2020	F. fujikuroi QC_100% PI_98.72%	F. fujikuroi PI_99.51%	X	F. fujikuroi QC_100% PI_99.52%	GFSC Gibberella fujikuroi species complex NRRL13566 PI_99.73%		Pinus taeda	F. fujikuroi	Fusarium fujikuroi species complex (FFSC)	132
FO15	OP273140 & OP273090	Georgia	Southeast	2012-2016	F. oxysporum QC_100% PI_99.86%	F. oxysporum PI_100%		F. oxysporum QC_99% PI_99.88%	F. inflexum PI_99.86%		Pinus taeda	F. grosmichelii	Fusarium oxysporum species complex (FOSC)	55
FO18	OP273141 & OP273091	Georgia	Southeast	2012-2016	F. oxysporum QC_99% PI_100%	F. oxysporum PI_100%	X	F. oxysporum QC_99% PI_100%	F. inflexum PI_99.86%	X	Pinus taeda	F. grosmichelii	Fusarium oxysporum species complex (FOSC)	55
Q283	OP273142 & OP273092	Georgia	Southeast	2012-2016	F. oxysporum QC_100% PI_100%	F. oxysporum PI_100%		F. oxysporum QC_98% PI_99.88%	F. inflexum PI_99.86%	X	Pinus taeda	F. grosmichelii	Fusarium oxysporum species complex (FOSC)	55
Q286	OP273144 & OP273094	Georgia	Southeast	2012-2016	F. oxysporum QC_100% PI_100%	F. oxysporum PI_100%		F. oxysporum QC_99% PI_99.77%	F. inflexum PI_99.86%	X	Pinus taeda	F. grosmichelii	Fusarium oxysporum species complex (FOSC)	55
Q287	OP273145 & OP273095	Georgia	Southeast	2012-2016	F. oxysporum QC_100% PI_100%	F. oxysporum PI_100%		F. oxysporum QC_98% PI_99.77%	F. inflexum PI_99.86%	X	Pinus taeda	F. grosmichelii	Fusarium oxysporum species complex (FOSC)	55
Q289	OP273146 & OP273096	Georgia	Southeast	2012-2016	F. oxysporum QC_100% PI_100%	F. oxysporum PI_100%		F. oxysporum QC_99% PI_99.66%	F. inflexum PI_99.86%	X	Pinus taeda	F. grosmichelii	Fusarium oxysporum species complex (FOSC)	55
SC14	OP273148 & OP273098	South Carolina	Southeast	2017-2020	F. oxysporum QC_100% PI_100%	F. oxysporum PI_100%	X	F. oxysporum QC_100% PI_99.76%	F. inflexum PI_99.86%		Pinus taeda	F. grosmichelii	Fusarium oxysporum species complex (FOSC)	55
SC17	OP273143 & OP273093	South Carolina	Southeast	2017-2020	F. oxysporum QC_100% PI_100%	F. oxysporum PI_100%	X	F. oxysporum QC_99% PI_99.88%	F. inflexum PI_99.86%		Pinus taeda	F. grosmichelii	Fusarium oxysporum species complex (FOSC)	55
SC6	OP273147 & OP273097	South Carolina	Southeast	2017-2020	F. oxysporum QC_100% PI_99.84%	F. oxysporum PI_100%	X	F. oxysporum QC_100% PI_99.76%	F. inflexum PI_99.86%		Pinus taeda	F. grosmichelii	Fusarium oxysporum species complex (FOSC)	55
SC13	OP273139 & OP273089	South Carolina	Southeast	2017-2020	F. oxysporum QC_100% PI_98.5%	F. oxysporum PI_99.67%	X	F. oxysporum QC_100% PI_99.76%	F. inflexum PI_99.86%		Pinus taeda	F. grosmichelii	Fusarium oxysporum species complex (FOSC)	56
NC8	OP273607 & OP273618	North Carolina	Southeast	2017-2020	Fusarium sp. QC_82% PI_91.65%	No hits		F. ipomoeae QC_100% PI_99.76%	F. incarnatum-equiseti species complex 4-a NRRL20423 PI_99.32%		Pinus taeda	F. ipomoeae	Fusarium incarnatum-equiseti species complex (FIESC)	9
JTH PIED 32	OP273166 & OP273160	New Mexico	Southwest	2017-2020	F. lactis QC_100% PI_98.34%	F. lactis PI_98.41%		F. lactis QC_100% PI_99.52%	F. commune PI_97.84%		Pinus edulis	F. lactis	Fusarium fujikuroi species complex (FFSC)	135
JTH PIED 33	OP273167 & OP273161	New Mexico	Southwest	2017-2020	F. lactis QC_99% PI_98.91%	F. lactis PI_98.41%	X	F. lactis QC_100% PI_99.76%	F. commune PI_97.84%		Pinus edulis	F. lactis	Fusarium fujikuroi species complex (FFSC)	135
JTH PIED 9	OP273168 & OP273162	New Mexico	Southwest	2017-2020	F. lactis QC_99% PI_98.17%	F. lactis PI_98.45%	X	F. lactis QC_100% PI_99.41%	F. commune PI_97.75%		Pinus edulis	F. lactis	Fusarium fujikuroi species complex (FFSC)	135
NA PIPO 6.2	OP273165 & OP273159	Arizona	Southwest	2017-2020	F. lactis QC_99% PI_99.38%	F. lactis PI_98.73%		F. lactis QC_100% PI_99.52%	F. commune PI_97.84%		Pinus ponderosa	F. lactis	Fusarium fujikuroi species complex (FFSC)	136
31MAPSF17C	OP273164 & OP273158	New Mexico	Southwest	2017-2020	F. lactis QC_100% PI_99.7%	F. lactis PI_99.68%	X	F. lactis QC_100% PI_99.76%	F. commune PI_97.84%		Pinus ponderosa	F. lactis	Fusarium fujikuroi species complex (FFSC)	137
MES PIPO 8	OP273163 & OP273157	New Mexico	Southwest	2017-2020	F. lactis QC_100% PI_99.1%	F. lactis PI_99.36%		F. lactis QC_100% PI_97.59%	F. commune PI_97.3%		Pinus ponderosa	F. lactis	Fusarium fujikuroi species complex (FFSC)	138
FO19	OP273411 & OP273329	Georgia	Southeast	2012-2016	F. oxysporum QC_99% PI_99.86%	F. oxysporum PI_100%	X	F. oxysporum QC_99% PI_100%	F. oxysporum species complex 63 NRRL34936 PI_100%	X	Pinus taeda	F. languescens	Fusarium oxysporum species complex (FOSC)	25
CC	OP273009 & OP273010	Colorado	Southwest	2017-2020	F. incarnatum QC_90% PI_83.42%	NRRL_32522 PI_94.51%		F. incarnatum QC_98% PI_98.69%	F. incarnatum-equiseti species complex 26-a NRRL26417 PI_98.91%		Pinus taedaseed	F. luffae	Fusarium incarnatum-equiseti species complex (FIESC)	1
Q258	OP273612 & OP273398	Idaho	Pacific Northwest	2012-2016	F. oxysporum QC_100% PI_99.69%	F. oxysporum PI_100%	X	F. oxysporum QC_100% PI_99.49%	F. oxysporum species complex 186 NRRL38302 PI_99.46%	X	Larix occidentalis	F. odoratissimum	Fusarium oxysporum species complex (FOSC)	52
Q250	OP273399 & OP273317	Idaho	Pacific Northwest	2012-2016	F. oxysporum QC_98% PI_100%	F. oxysporum PI_99.83%	X	F. oxysporum QC_100% PI_99.88%	F. oxysporum species complex 186 NRRL38302 PI_99.59%	X	Pseudotsuga menzesii	F. odoratissimum	Fusarium oxysporum species complex (FOSC)	51
Q238	OP273402 & OP273320	Idaho	Pacific Northwest	2012-2016	F. oxysporum QC_100% PI_100%	F. oxysporum PI_100%	X	F. oxysporum QC_100% PI_99.88%	F. oxysporum species complex 63 NRRL34936 PI_99.73%	X	Pinus monticola	F. oxysporum	Fusarium oxysporum species complex (FOSC)	41
JTH PIPO 5.3	OP273378 & OP273297	New Mexico	Southwest	2017-2020	F. oxysporum QC_100% PI_100%	F. oxysporum PI_100%		F. oxysporum QC_100% PI_100%	F. oxysporum species complex 63 NRRL34936 PI_99.61%		Pinus ponderosa	F. oxysporum	Fusarium oxysporum species complex (FOSC)	41
NC62	OP273149 & OP273099	North Carolina	Southeast	2017-2020	F. oxysporum QC_100% PI_99.69%	F. oxysporum PI_100%	X	F. oxysporum QC_100% PI_99.76%	F. inflexum PI_99.73%		Pinus taeda	F. oxysporum	Fusarium oxysporum species complex (FOSC)	41
Q254	OP273403 & OP273321	Idaho	Pacific Northwest	2012-2016	F. oxysporum QC_100% PI_100%	F. oxysporum PI_100%	X	F. oxysporum QC_100% PI_99.88%	F. oxysporum species complex 63 NRRL34936 PI_99.73%	X	Pseudotsuga menzesii	F. oxysporum	Fusarium oxysporum species complex (FOSC)	41
DCN DF 062.1.4 Symptomatic	OP273404 & OP273322	Oregon	Pacific Northwest	2017-2020	F. oxysporum QC_100% PI_100%	F. oxysporum PI_100%		F. oxysporum QC_100% PI_98.67%	F. oxysporum species complex 63 NRRL34936 PI_99.73%		Pseudotsuga menzesii	F. oxysporum	Fusarium oxysporum species complex (FOSC)	41
DCN DF 251.3.3 Healthy	OP273405 & OP273323	Oregon	Pacific Northwest	2017-2020	F. oxysporum QC_100% PI_100%	F. oxysporum PI_100%		F. oxysporum QC_100% PI_98.79%	F. oxysporum species complex 63 NRRL34936 PI_99.73%		Pseudotsuga menzesii	F. oxysporum	Fusarium oxysporum species complex (FOSC)	41
DCN DF 251.5.1 Healthy	OP273406 & OP273324	Oregon	Pacific Northwest	2017-2020	F. oxysporum QC_100% PI_100%	F. oxysporum PI_100%		F. oxysporum QC_100% PI_97.71%	F. oxysporum species complex 63 NRRL34936 PI_99.73%		Pseudotsuga menzesii	F. oxysporum	Fusarium oxysporum species complex (FOSC)	41
DCN DF 062.3.2 Healthy	OP273407 & OP273325	Oregon	Pacific Northwest	2017-2020	F. oxysporum QC_99% PI_99.85%	F. oxysporum PI_100%		F. oxysporum QC_100% PI_99.22%	F. oxysporum species complex 63 NRRL34936 PI_99.46%		Pseudotsuga menzesii	F. oxysporum	Fusarium oxysporum species complex (FOSC)	42
DCN DF 062.4.3 Healthy	OP273401 & OP273319	Oregon	Pacific Northwest	2017-2020	F. oxysporum QC_100% PI_99.85%	F. oxysporum PI_100%		F. oxysporum QC_100% PI_98.07%	F. oxysporum species complex 63 NRRL34936 PI_99.86%		Pseudotsuga menzesii	F. oxysporum	Fusarium oxysporum species complex (FOSC)	43
Q151	OP273400 & OP273318	Idaho	Pacific Northwest	2012-2016	F. oxysporum QC_99% PI_99.06%	F. oxysporum PI_99.83%		F. oxysporum QC_99% PI_99.88%	F. oxysporum species complex 186 NRRL38302 PI_99.59%	X	Pseudotsuga menzesii	F. queenslandicum	Fusarium oxysporum species complex (FOSC)	50
Q242	OP273175 & OP273169	Idaho	Pacific Northwest	2012-2016	F. redolens QC_100% PI_99.55%	F. redolens PI_99.67%	X	F. redolens QC_100% PI_99.77%	F. redolens PI_99.86%	X	Larix occidentalis	F. redolens	Fusarium redolens species complex (FRSC)	144
Q237	OP273179 & OP273174	Washington	Pacific Northwest	2012-2016	F. redolens QC_98% PI_99.55%	F. redolens PI_99.19%	X	F. redolens QC_100% PI_99.88%	F. redolens PI_100%	X	Larix occidentalis	F. redolens	Fusarium redolens species complex (FRSC)	146
Q236	OP273176 & OP273170	Idaho	Pacific Northwest	2012-2016	F. redolens QC_100% PI_99.69%	F. redolens PI_99.67%	X	F. redolens QC_100% PI_99.77%	F. redolens PI_99.86%	X	Pinus monticola	F. redolens	Fusarium redolens species complex (FRSC)	144
Q235	OP273177 & OP273172	Idaho	Pacific Northwest	2012-2016	F. redolens QC_99% PI_99.7%	F. redolens PI_99.19%	X	F. redolens QC_100% PI_99.61%	F. redolens PI_99.86%	X	Pinus monticola	F. redolens	Fusarium redolens species complex (FRSC)	145
Q248	OP273610 & OP273171	Idaho	Pacific Northwest	2012-2016	F. redolens QC_99% PI_99.84%	F. redolens PI_99.51%	X	F. redolens QC_100% PI_99.77%	F. redolens PI_99.86%	X	Pseudotsuga menzesii	F. redolens	Fusarium redolens species complex (FRSC)	144
Q243	OP273178 & OP273173	Idaho	Pacific Northwest	2012-2016	F. redolens QC_100% PI_99.7%	F. redolens PI_99.19%	X	F. redolens QC_100% PI_99.88%	F. redolens PI_100%	X	Pseudotsuga menzesii	F. redolens	Fusarium redolens species complex (FRSC)	146
JTH CUAR A3.1A	OP273601	New Mexico	Southwest	2017-2020	N/A	N/A	N/A	F. torulosom QC_92% PI_100%	F. torulosum PI_100%	X	Cupressus arizonica	F. torulosum	Fusarium tricinctum species complex (FTSC)	149
DCN DF 062.2.3 Healthy	OP273011 & OP273600	Oregon	Pacific Northwest	2017-2020	F. torulosum QC_99% PI_99.55%	NRRL_52772 PI_99.68%		F. torulosom QC_91% PI_99.73%	F. torulosum PI_99.73%		Pseudotsuga menzesii	F. torulosum	Fusarium tricinctum species complex (FTSC)	147
JIC PIPO 5	OP273393 & OP273312	New Mexico	Southwest	2017-2020	F. oxysporum QC_99% PI_99.55%	F. oxysporum PI_100%		F. oxysporum QC_100% PI_99.41%	F. oxysporum species complex 63 NRRL34936 PI_99.86%		Pinus ponderosa	F. triseptatum	Fusarium oxysporum species complex (FOSC)	26
NC14	OP273392 & OP273311	North Carolina	Southeast	2017-2020	F. oxysporum QC_100% PI_100%	F. oxysporum PI_99.83%	X	F. oxysporum QC_100% PI_99.76%	F. oxysporum species complex 63 NRRL34936 PI_99.73%		Pinus taeda	F. triseptatum	Fusarium oxysporum species complex (FOSC)	27
SC68	OP273394 & OP273313	South Carolina	Southeast	2017-2020	F. oxysporum QC_100% PI_100%	F. oxysporum PI_100%	X	F. oxysporum QC_100% PI_98.32%	F. oxysporum species complex 63 NRRL34936 PI_99.73%		Pinus taeda	F. triseptatum	Fusarium oxysporum species complex (FOSC)	27
SC1	OP273379 & OP273298	South Carolina	Southeast	2017-2020	F. oxysporum QC_100% PI_100%	F. oxysporum PI_100%	X	F. oxysporum QC_100% PI_99.76%	F. oxysporum species complex 63 NRRL34936 PI_99.73%		Pinus taeda	F. triseptatum	Fusarium oxysporum species complex (FOSC)	28
SC30	OP273381 & OP273300	South Carolina	Southeast	2017-2020	F. oxysporum QC_100% PI_100%	F. oxysporum PI_100%	X	F. oxysporum QC_100% PI_99.76%	F. oxysporum species complex 63 NRRL34936 PI_99.73%		Pinus taeda	F. triseptatum	Fusarium oxysporum species complex (FOSC)	28
SC43	OP273382 & OP273301	South Carolina	Southeast	2017-2020	F. oxysporum QC_100% PI_99.84%	F. oxysporum PI_100%	X	F. oxysporum QC_100% PI_98.56%	F. oxysporum species complex 63 NRRL34936 PI_99.73%		Pinus taeda	F. triseptatum	Fusarium oxysporum species complex (FOSC)	28
SC44	OP273383 & OP273302	South Carolina	Southeast	2017-2020	F. oxysporum QC_100% PI_100%	F. oxysporum PI_100%	X	F. oxysporum QC_100% PI_99.86%	F. oxysporum species complex 63 NRRL34936 PI_99.73%		Pinus taeda	F. triseptatum	Fusarium oxysporum species complex (FOSC)	28
SC46	OP273384 & OP273303	South Carolina	Southeast	2017-2020	F. oxysporum QC_100% PI_100%	F. oxysporum PI_100%	X	F. oxysporum QC_100% PI_99.76%	F. oxysporum species complex 63 NRRL34936 PI_99.73%		Pinus taeda	F. triseptatum	Fusarium oxysporum species complex (FOSC)	28
SC48	OP273385 & OP273304	South Carolina	Southeast	2017-2020	F. oxysporum QC_100% PI_99.69%	F. oxysporum PI_100%	X	F. oxysporum QC_100% PI_98.44%	F. oxysporum species complex 63 NRRL34936 PI_99.73%		Pinus taeda	F. triseptatum	Fusarium oxysporum species complex (FOSC)	28
SC51	OP273386 & OP273305	South Carolina	Southeast	2017-2020	F. oxysporum QC_100% PI_100%	F. oxysporum PI_100%	X	F. oxysporum QC_100% PI_98.31%	F. oxysporum species complex 63 NRRL34936 PI_99.73%		Pinus taeda	F. triseptatum	Fusarium oxysporum species complex (FOSC)	28
SC52	OP273387 & OP273306	South Carolina	Southeast	2017-2020	F. oxysporum QC_100% PI_100%	F. oxysporum PI_100%	X	F. oxysporum QC_100% PI_98.44%	F. oxysporum species complex 63 NRRL34936 PI_99.73%		Pinus taeda	F. triseptatum	Fusarium oxysporum species complex (FOSC)	28
SC56	OP273388 & OP273307	South Carolina	Southeast	2017-2020	F. oxysporum QC_100% PI_98.74%	F. oxysporum PI_100%	X	F. oxysporum QC_100% PI_98.55%	F. oxysporum species complex 63 NRRL34936 PI_99.73%		Pinus taeda	F. triseptatum	Fusarium oxysporum species complex (FOSC)	28
SC57	OP273389 & OP273308	South Carolina	Southeast	2017-2020	F. oxysporum QC_100% PI_100%	F. oxysporum PI_100%	X	F. oxysporum QC_100% PI_99.41%	F. oxysporum species complex 63 NRRL34936 PI_99.73%		Pinus taeda	F. triseptatum	Fusarium oxysporum species complex (FOSC)	28
SC58	OP273390 & OP273309	South Carolina	Southeast	2017-2020	F. oxysporum QC_100% PI_100%	F. oxysporum PI_100%	X	F. oxysporum QC_100% PI_98.43%	F. oxysporum species complex 63 NRRL34936 PI_99.73%		Pinus taeda	F. triseptatum	Fusarium oxysporum species complex (FOSC)	28
SC59	OP273391 & OP273310	South Carolina	Southeast	2017-2020	F. oxysporum QC_100% PI_100%	F. oxysporum PI_100%	X	F. oxysporum QC_100% PI_98.56%	F. oxysporum species complex 63 NRRL34936 PI_99.73%		Pinus taeda	F. triseptatum	Fusarium oxysporum species complex (FOSC)	28
SC8	OP273380 & OP273299	South Carolina	Southeast	2017-2020	F. oxysporum QC_100% PI_100%	F. oxysporum PI_100%	X	F. oxysporum QC_100% PI_99.64%	F. oxysporum species complex 63 NRRL34936 PI_99.73%		Pinus taeda	F. triseptatum	Fusarium oxysporum species complex (FOSC)	28
SC71	OP273396 & OP273315	South Carolina	Southeast	2017-2020	F. oxysporum QC_100% PI_100%	F. oxysporum PI_100%	X	F. oxysporum QC_100% PI_99.76%	F. oxysporum species complex 63 NRRL34936 PI_99.86%		Pinus taeda	F. triseptatum	Fusarium oxysporum species complex (FOSC)	29
SC66	OP273395 & OP273314	South Carolina	Southeast	2017-2020	F. oxysporum QC_100% PI_99.39%	F. oxysporum PI_100%	X	F. oxysporum QC_100% PI_99.79%	F. oxysporum species complex 63 NRRL34936 PI_99.73%		Pinus taeda	F. triseptatum	Fusarium oxysporum species complex (FOSC)	30
JTH ABCO 3.1	OP273152 & OP273102	New Mexico	Southwest	2017-2020	F. oxysporum QC_99% PI_99.58%	F. oxysporum PI_100%	X	F. oxysporum QC_100% PI_99.88%	F. inflexum PI_99.32%		Abies concolor	F. vanleeuwenii	Fusarium oxysporum species complex (FOSC)	77
JTH CUAR C1.1	OP273156 & OP273106	New Mexico	Southwest	2017-2020	F. oxysporum QC_99% PI_98.94%	F. oxysporum PI_99.83%	X	F. oxysporum QC_100% PI_99.4%	F. inflexum PI_99.32%		Cupressus arizonica	F. vanleeuwenii	Fusarium oxysporum species complex (FOSC)	75
JTH CUAR B3.2	OP273451	New Mexico	Southwest	2017-2020	F. oxysporum QC_99% PI_99.58%	F. oxysporum PI_100%	X	N/A	N/A	N/A	Cupressus arizonica	F. vanleeuwenii	Fusarium oxysporum species complex (FOSC)	76
JTH PIEN 10.1	OP273151 & OP273101	New Mexico	Southwest	2017-2020	F. oxysporum QC_100% PI_100%	F. oxysporum PI_99.68%		F. oxysporum QC_100% PI_100%	F. inflexum PI_99.36%	X	Picea engelmanii	F. vanleeuwenii	Fusarium oxysporum species complex (FOSC)	77
JTH PIPU 4.1	OP273452	New Mexico	Southwest	2017-2020	F. oxysporum QC_99% PI_99.58%	F. oxysporum PI_99.69%	X	N/A	N/A	N/A	Picea pungens	F. vanleeuwenii	Fusarium oxysporum species complex (FOSC)	78
NC25	OP273154 & OP273104	North Carolina	Southeast	2017-2020	F. oxysporum QC_100% PI_99.84%	F. oxysporum PI_100%	X	F. oxysporum QC_100% PI_99.76%	F. inflexum PI_99.32%		Pinus taeda	F. vanleeuwenii	Fusarium oxysporum species complex (FOSC)	75
NC63	OP273155 & OP273105	North Carolina	Southeast	2017-2020	F. oxysporum QC_100% PI_99.84%	F. oxysporum PI_100%	X	F. oxysporum QC_100% PI_99.76%	F. inflexum PI_99.32%		Pinus taeda	F. vanleeuwenii	Fusarium oxysporum species complex (FOSC)	75
CF PSME 5.2	OP273153 & OP273103	Colorado	Southwest	2017-2020	F. oxysporum QC_99% PI_99.7%	F. oxysporum PI_100%		F. oxysporum QC_100% PI_99.88%	F. inflexum PI_99.32%		Pseudotsuga menzesii	F. vanleeuwenii	Fusarium oxysporum species complex (FOSC)	75
JTH ABCO 5.1	OP273604 & OP273200	New Mexico	Southwest	2017-2020	F. verticillioides QC_100% PI_100%	F. verticillioides PI_99.53%	X	F. verticillioides QC_100% PI_100%	F. verticillioides PI_100%	X	Abies concolor	F. verticillioides	Fusarium fujikuroi species complex (FFSC)	140
NA Greenhouse PIPO seedlot Cherry rd #5	OP273602 & OP273198	Arizona	Southwest	2017-2020	F. verticillioides QC_100% PI_100%	F. verticillioides PI_99.22%	X	F. verticillioides QC_100% PI_100%	F. verticillioides PI_100%	X	Pinus ponderosa	F. verticillioides	Fusarium fujikuroi species complex (FFSC)	141
NA Greenhouse PIPO seedlot low germination #3	OP273603 & OP273199	Arizona	Southwest	2017-2020	F. verticillioides QC_100% PI_100%	F. verticillioides PI_99.22%	X	F. verticillioides QC_100% PI_100%	F. verticillioides PI_100%	X	Pinus ponderosa	F. verticillioides	Fusarium fujikuroi species complex (FFSC)	141
NA PIPO 5.1	OP273616	Arizona	Southwest	2017-2020	F. verticillioides QC_100% PI_100%	F. verticillioides PI_98.89%		N/A	N/A	N/A	Pinus ponderosa	F. verticillioides	Fusarium fujikuroi species complex (FFSC)	142
JTH CUAR A3.1B	OP273574	New Mexico	Southwest	2017-2020	F. proliferatum QC_100% PI_99.58%	F. proliferatum PI_99.68%	X	N/A	N/A	N/A	Cupressus arizonica	FFSC1	Fusarium fujikuroi species complex (FFSC)	116
CF JUVI 9.1	OP273527 & OP273465	Colorado	Southwest	2017-2020	F. proliferatum QC_100% PI_100%	F. proliferatum PI_100%		F. proliferatum QC_100% PI_99.76%	GFSC Gibberella fujikuroi species complex NRRL22944 PI_99.59%		Juniperus virginiana	FFSC1	Fusarium fujikuroi species complex (FFSC)	115
FCWN LADE 1.1	OP273528 & OP273466	Colorado	Southwest	2017-2020	F. proliferatum QC_99% PI_100%	F. proliferatum PI_100%	X	F. proliferatum QC_100% PI_99.76%	GFSC Gibberella fujikuroi species complex NRRL22944 PI_99.59%	X	Larix decidua	FFSC1	Fusarium fujikuroi species complex (FFSC)	115
JTH PIEN 27	OP273535 & OP273473	New Mexico	Southwest	2017-2020	F. proliferatum QC_99% PI_99.85%	F. proliferatum PI_99.86%	X	F. proliferatum QC_100% PI_99.76%	GFSC Gibberella fujikuroi species complex NRRL22944 PI_99.59%		Picea engelmanii	FFSC1	Fusarium fujikuroi species complex (FFSC)	122
JTH PIPU 10.2	OP273568 & OP273507	New Mexico	Southwest	2017-2020	F. proliferatum QC_100% PI_99.72%	F. proliferatum PI_100%	X	F. proliferatum QC_100% PI_99.66%	GFSC Gibberella fujikuroi species complex NRRL22944 PI_99.49%	X	Picea pungens	FFSC1	Fusarium fujikuroi species complex (FFSC)	115
CF PICO 1	OP273576	Colorado	Southwest	2017-2020	F. proliferatum QC_100% PI_100%	F. proliferatum PI_100%		N/A	N/A	N/A	Pinus contorta	FFSC1	Fusarium fujikuroi species complex (FFSC)	116
JTH PIFL 10.4	OP273571 & OP273510	New Mexico	Southwest	2017-2020	F. proliferatum QC_100% PI_99.57%	F. proliferatum PI_100%	X	F. proliferatum QC_100% PI_99.88%	GFSC Gibberella fujikuroi species complex NRRL22944 PI_99.59%		Pinus flexilis	FFSC1	Fusarium fujikuroi species complex (FFSC)	115
JTH PIFL 5.2	OP273516 & OP273454	New Mexico	Southwest	2017-2020	F. proliferatum QC_100% PI_99.57%	F. proliferatum PI_100%	X	F. proliferatum QC_100% PI_100%	GFSC Gibberella fujikuroi species complex NRRL22944 PI_96.31%		Pinus flexilis	FFSC1	Fusarium fujikuroi species complex (FFSC)	115
JTH PIFL 7.2	OP273570 & OP273509	New Mexico	Southwest	2017-2020	F. proliferatum QC_98% PI_99.86%	F. proliferatum PI_100%	x	F. proliferatum QC_100% PI_99.88%	GFSC Gibberella fujikuroi species complex NRRL22944 PI_99.59%		Pinus flexilis	FFSC1	Fusarium fujikuroi species complex (FFSC)	115
Q239	OP273531 & OP273469	Idaho	Pacific Northwest	2012-2016	F. proliferatum QC_100% PI_99.85%	F. proliferatum PI_100%	X	F. proliferatum QC_100% PI_99.88%	GFSC Gibberella fujikuroi species complex NRRL22944 PI_99.59%	X	Pinus monticola	FFSC1	Fusarium fujikuroi species complex (FFSC)	115
NA PIPO 3.2B	OP273521 & OP273459	Arizona	Southwest	2017-2020	F. proliferatum QC_100% PI_99.8%	F. proliferatum PI_99.84%		F. proliferatum QC_100% PI_99.76%	GFSC Gibberella fujikuroi species complex NRRL22944 99.59%		Pinus ponderosa	FFSC1	Fusarium fujikuroi species complex (FFSC)	115
CF STRO PIPO 2.2	OP273529 & OP273467	Colorado	Southwest	2017-2020	F. proliferatum QC_99% PI_98.8%	F. proliferatum PI_100%		F. proliferatum QC_100% PI_99.64%	GFSC Gibberella fujikuroi species complex NRRL22944 PI_99.59%		Pinus ponderosa	FFSC1	Fusarium fujikuroi species complex (FFSC)	115
CF STRO PIPO 5	OP273530 & OP273468	Colorado	Southwest	2017-2020	F. proliferatum QC_100% PI_99.24%	F. proliferatum PI_100%		F. proliferatum QC_100% PI_99.64%	GFSC Gibberella fujikuroi species complex NRRL22944 PI_99.59%		Pinus ponderosa	FFSC1	Fusarium fujikuroi species complex (FFSC)	115
MES PIPO 5	OP273523 & OP273461	New Mexico	Southwest	2017-2020	F. proliferatum QC_98% PI_99.7%	F. proliferatum PI_99.84%		F. proliferatum QC_100% PI_99.76%	GFSC Gibberella fujikuroi species complex NRRL22944 PI_99.59%		Pinus ponderosa	FFSC1	Fusarium fujikuroi species complex (FFSC)	115
NA SWWP 3	OP273524 & OP273462	Arizona	Southwest	2017-2020	F. proliferatum QC_100% PI_99.7%	F. proliferatum PI_100%		F. proliferatum QC_100% PI_99.76%	GFSC Gibberella fujikuroi species complex NRRL22944 99.59%		Pinus strobiformis	FFSC1	Fusarium fujikuroi species complex (FFSC)	115
NA SWWP 6	OP273522 & OP273460	Arizona	Southwest	2017-2020	F. proliferatum QC_99% PI_99.6%	F. proliferatum PI_99.84%		F. proliferatum QC_100% PI_99.76%	GFSC Gibberella fujikuroi species complex NRRL22944 99.59%		Pinus strobiformis	FFSC1	Fusarium fujikuroi species complex (FFSC)	115
JTH PIST 3.1	OP273567 & OP273505	New Mexico	Southwest	2017-2020	F. proliferatum QC_100% PI_99.57%	F. proliferatum PI_100%	X	F. proliferatum QC_100% PI_99.04%	GFSC Gibberella fujikuroi species complex NRRL22944 PI_98.92%		Pinus strobiformis	FFSC1	Fusarium fujikuroi species complex (FFSC)	115
JTH PIST 8	OP273532 & OP273470	New Mexico	Southwest	2017-2020	F. proliferatum QC_99% PI_100%	F. proliferatum PI_100%	X	F. proliferatum QC_100% PI_99.53%	GFSC Gibberella fujikuroi species complex NRRL22944 PI_99.59%		Pinus strobiformis	FFSC1	Fusarium fujikuroi species complex (FFSC)	115
JTH PIST 1.3	OP273575	New Mexico	Southwest	2017-2020	F. proliferatum QC_100% PI_99.84%	F. proliferatum PI_99.83%		N/A	N/A	N/A	Pinus strobiformis	FFSC1	Fusarium fujikuroi species complex (FFSC)	116
NA PSME 4.2	OP273525 & OP273463	Arizona	Southwest	2017-2020	F. proliferatum QC_99.85%	F. proliferatum PI_100%	X	F. proliferatum QC_100% PI_100%	GFSC Gibberella fujikuroi species complex NRRL22944 99.59%	X	Pseudotsuga menzesii	FFSC1	Fusarium fujikuroi species complex (FFSC)	115
NA PSME 5.1	OP273526 & OP273464	Arizona	Southwest	2017-2020	F. proliferatum QC_99% PI_99.72%	F. proliferatum PI_100%	X	F. proliferatum QC_100% PI_99.88%	GFSC Gibberella fujikuroi species complex NRRL22944 99.59%	X	Pseudotsuga menzesii	FFSC1	Fusarium fujikuroi species complex (FFSC)	115
JTH PSME 2	OP273533 & OP273471	New Mexico	Southwest	2017-2020	F. proliferatum QC_99% PI_99.72%	F. proliferatum PI_100%	X	F. proliferatum QC_100% PI_99.04%	GFSC Gibberella fujikuroi species complex NRRL22944 PI_99.59%		Pseudotsuga menzesii	FFSC1	Fusarium fujikuroi species complex (FFSC)	115
JTH PSME 4.2	OP273534 & OP273472	New Mexico	Southwest	2017-2020	F. proliferatum QC_100% PI_100%	F. proliferatum PI_100%	X	F. proliferatum QC_100% PI_99.04%	GFSC Gibberella fujikuroi species complex NRRL22944 PI_99.59%		Pseudotsuga menzesii	FFSC1	Fusarium fujikuroi species complex (FFSC)	115
JTH CUAR C2.1	OP273544 & OP273482	New Mexico	Southwest	2017-2020	F. proliferatum QC_99% PI_93.81%	F. proliferatum PI_99.86%	X	F. proliferatum QC_100% PI_99.64%	GFSC Gibberella fujikuroi species complex NRRL22944 PI_99.59%		Cupressus arizonica	FFSC2	Fusarium fujikuroi species complex (FFSC)	103
CF JUVI 6.1A	OP273539 & OP273477	Colorado	Southwest	2017-2020	F. proliferatum QC_100% PI_100%	F. proliferatum PI_99.68%		F. proliferatum QC_100% PI_99.64%	GFSC Gibberella fujikuroi species complex NRRL22944 PI_99.59%		Juniperus virginiana	FFSC2	Fusarium fujikuroi species complex (FFSC)	103
CF JUVI 9.3	OP273550 & OP273488	Colorado	Southwest	2017-2020	F. proliferatum QC_100% PI_100%	F. proliferatum PI_99.52%		F. proliferatum QC_100% PI_99.76%	GFSC Gibberella fujikuroi species complex NRRL22944 PI_99.59%		Juniperus virginiana	FFSC2	Fusarium fujikuroi species complex (FFSC)	108
NA PIEN 2.2	OP273573	Arizona	Southwest	2017-2020	F. proliferatum QC_100% PI_98.78%	F. proliferatum PI_98.25%		N/A	N/A	N/A	Picea engelmanii	FFSC2	Fusarium fujikuroi species complex (FFSC)	125
CF PIEN 2.1	OP273577	Colorado	Southwest	2017-2020	F. proliferatum QC_100% PI_100%	F. proliferatum PI_99.52%		N/A	N/A	N/A	Picea engelmanii	FFSC2	Fusarium fujikuroi species complex (FFSC)	109
CF PIPU 5.2	OP273556 & OP273494	Colorado	Southwest	2017-2020	F. proliferatum QC_100% PI_100%	F. proliferatum PI_99.52%		F. proliferatum QC_100% PI_99.76%	GFSC Gibberella fujikuroi species complex NRRL22944 PI_99.59%		Picea pungens	FFSC2	Fusarium fujikuroi species complex (FFSC)	108
CF PIPU 5.3	OP273557 & OP273495	Colorado	Southwest	2017-2020	F. proliferatum QC_100% PI_100%	F. proliferatum PI_99.52%		F. proliferatum QC_100% PI_99.88%	GFSC Gibberella fujikuroi species complex NRRL22944 PI_99.59%		Picea pungens	FFSC2	Fusarium fujikuroi species complex (FFSC)	108
CF PIPU 6.3	OP273558 & OP273496	Colorado	Southwest	2017-2020	F. proliferatum QC_100% PI_99.64%	F. proliferatum PI_99.52%		F. proliferatum QC_100% PI_99.88%	GFSC Gibberella fujikuroi species complex NRRL22944 PI_99.59%		Picea pungens	FFSC2	Fusarium fujikuroi species complex (FFSC)	108
CF PIPU 6.1	OP273548 & OP273486	Colorado	Southwest	2017-2020	F. proliferatum QC_100% PI_100%	F. proliferatum PI_99.52%		F. proliferatum QC_100% PI_99.64%	GFSC Gibberella fujikuroi species complex NRRL22944 PI_99.46%		Picea pungens	FFSC2	Fusarium fujikuroi species complex (FFSC)	110
CF PICO 2	OP273540 & OP273478	Colorado	Southwest	2017-2020	F. proliferatum QC_100% PI_100%	F. proliferatum PI_99.68%		F. proliferatum QC_100% PI_99.76%	GFSC Gibberella fujikuroi species complex NRRL22944 PI_99.59%		Pinus contorta	FFSC2	Fusarium fujikuroi species complex (FFSC)	103
NA PIED 5.2	OP273515	Arizona	Southwest	2017-2020	N/A	N/A	N/A	F. proliferatum QC_100% PI_99.76%	GFSC Gibberella fujikuroi species complex NRRL22944 99.47%		Pinus edulis	FFSC2	Fusarium fujikuroi species complex (FFSC)	104
JTH PIED 6.7	OP273511	New Mexico	Southwest	2017-2020	N/A	N/A	N/A	F. proliferatum QC_95% PI_99.23%	GFSC Gibberella fujikuroi species complex NRRL22944 PI_99.13%		Pinus edulis	FFSC2	Fusarium fujikuroi species complex (FFSC)	104
JTH PIED 7.1	OP273513	New Mexico	Southwest	2017-2020	N/A	N/A	N/A	F. proliferatum QC_100% PI_99.04%	GFSC Gibberella fujikuroi species complex NRRL22944 PI_98.92%		Pinus edulis	FFSC2	Fusarium fujikuroi species complex (FFSC)	106
JTH PIEL 31	OP273514	New Mexico	Southwest	2017-2020	N/A	N/A	N/A	F. proliferatum QC_100% PI_99.76%	GFSC Gibberella fujikuroi species complex NRRL22944 PI_99.47%		Pinus eldarica	FFSC2	Fusarium fujikuroi species complex (FFSC)	104
JTH PIEL 34	OP273537 & OP273475	New Mexico	Southwest	2017-2020	F. proliferatum QC_100% PI_100%	F. proliferatum PI_99.52%	X	F. proliferatum QC_100% PI_99.76%	GFSC Gibberella fujikuroi species complex NRRL22944 PI_99.59%		Pinus eldarica	FFSC2	Fusarium fujikuroi species complex (FFSC)	105
JTH PIFL 10.3	OP273512	New Mexico	Southwest	2017-2020	N/A	N/A	N/A	F. proliferatum QC_99% PI_99.64%	GFSC Gibberella fujikuroi species complex NRRL22944 PI_99.59%		Pinus flexilis	FFSC2	Fusarium fujikuroi species complex (FFSC)	104
JTH PIFL 2.1	OP273560 & OP273498	New Mexico	Southwest	2017-2020	F. proliferatum QC_100% PI_100%	F. proliferatum PI_99.52%	X	F. proliferatum QC_100% PI_100%	GFSC Gibberella fujikuroi species complex NRRL22944 PI_99.59%	X	Pinus flexilis	FFSC2	Fusarium fujikuroi species complex (FFSC)	108
F20 5.1	OP273578	Oregon	Pacific Northwest	2017-2020	F. proliferatum QC_100% PI_100%	F. proliferatum PI_99.52%		N/A	N/A	N/A	Pinus lambertiana	FFSC2	Fusarium fujikuroi species complex (FFSC)	109
CF PINI 1	OP273541 & OP273479	Colorado	Southwest	2017-2020	F. proliferatum QC_100% PI_100%	F. proliferatum PI_99.68%		F. proliferatum QC_99% PI_99.53%	GFSC Gibberella fujikuroi species complex NRRL22944 PI_99.59%		Pinus nigra	FFSC2	Fusarium fujikuroi species complex (FFSC)	103
CF PINI 8	OP273542 & OP273480	Colorado	Southwest	2017-2020	F. proliferatum QC_100% PI_100%	F. proliferatum PI_99.68%		F. proliferatum QC_100% PI_99.76%	GFSC Gibberella fujikuroi species complex NRRL22944 PI_99.59%		Pinus nigra	FFSC2	Fusarium fujikuroi species complex (FFSC)	103
CF PINI 10.1	OP273553 & OP273491	Colorado	Southwest	2017-2020	F. proliferatum QC_100% PI_100%	F. proliferatum PI_99.52%		F. proliferatum QC_100% PI_99.64%	GFSC Gibberella fujikuroi species complex NRRL22944 PI_99.59%		Pinus nigra	FFSC2	Fusarium fujikuroi species complex (FFSC)	108
CF PINI 10.2	OP273554 & OP273492	Colorado	Southwest	2017-2020	F. proliferatum QC_100% PI_100%	F. proliferatum PI_99.52%		F. proliferatum QC_98% PI_96.64%	GFSC Gibberella fujikuroi species complex NRRL22944 PI_99.59%		Pinus nigra	FFSC2	Fusarium fujikuroi species complex (FFSC)	108
CF PINI 6	OP273551 & OP273489	Colorado	Southwest	2017-2020	F. proliferatum QC_100% PI_99.85%	F. proliferatum PI_99.52%		F. proliferatum QC_100% PI_98.56%	GFSC Gibberella fujikuroi species complex NRRL22944 PI_99.59%		Pinus nigra	FFSC2	Fusarium fujikuroi species complex (FFSC)	108
CF PINI 7	OP273552 & OP273490	Colorado	Southwest	2017-2020	F. proliferatum QC_100% PI_100%	F. proliferatum PI_99.52%		F. proliferatum QC_100% PI_99.76%	GFSC Gibberella fujikuroi species complex NRRL22944 PI_99.59%		Pinus nigra	FFSC2	Fusarium fujikuroi species complex (FFSC)	108
CF PINI 2.2	OP273536 & OP273474	Colorado	Southwest	2017-2020	F. proliferatum QC_100% PI_100%	F. proliferatum PI_99.68%		F. proliferatum QC_100% PI_99.86%	GFSC Gibberella fujikuroi species complex NRRL22944 PI_99.73%		Pinus nigra	FFSC2	Fusarium fujikuroi species complex (FFSC)	111
NA PIPO 2	OP273545 & OP273483	Arizona	Southwest	2017-2020	F. proliferatum QC_100% PI_99.8%	F. proliferatum PI_99.36%		F. proliferatum QC_100% PI_99.76%	GFSC Gibberella fujikuroi species complex NRRL22944 99.59%		Pinus ponderosa	FFSC2	Fusarium fujikuroi species complex (FFSC)	108
NA PIPO 5.2	OP273546 & OP273484	Arizona	Southwest	2017-2020	F. proliferatum QC_100% PI_99.5%	F. proliferatum PI_99.36%		F. proliferatum QC_100% PI_98.35%	GFSC Gibberella fujikuroi species complex NRRL22944 99.59%		Pinus ponderosa	FFSC2	Fusarium fujikuroi species complex (FFSC)	108
NA PIPO 7.1	OP273547 & OP273485	Arizona	Southwest	2017-2020	F. proliferatum QC_99% PI_99.4%	F. proliferatum PI_99.36%		F. proliferatum QC_99% PI_99.88%	GFSC Gibberella fujikuroi species complex NRRL22944 99.59%		Pinus ponderosa	FFSC2	Fusarium fujikuroi species complex (FFSC)	108
NA PIPO 7.2A	OP273549 & OP273487	Arizona	Southwest	2017-2020	F. proliferatum QC_99% PI_99.8%	F. proliferatum PI_99.52%		F. proliferatum QC_100% PI_99.76%	GFSC Gibberella fujikuroi species complex NRRL22944 99.59%		Pinus ponderosa	FFSC2	Fusarium fujikuroi species complex (FFSC)	108
CF STSDTWP PIPO 2.2	OP273555 & OP273493	Colorado	Southwest	2017-2020	F. proliferatum QC_100% PI_100%	F. proliferatum PI_99.52%		F. proliferatum QC_100% PI_99.88%	GFSC Gibberella fujikuroi species complex NRRL22944 PI_99.59%		Pinus ponderosa	FFSC2	Fusarium fujikuroi species complex (FFSC)	108
NA SWWP 2	OP273538 & OP273476	Arizona	Southwest	2017-2020	F. proliferatum QC_99% PI_99.55%	F. proliferatum PI_99.68%		F. proliferatum QC_100% PI_99.76%	GFSC Gibberella fujikuroi species complex NRRL22944 99.59%		Pinus strobiformis	FFSC2	Fusarium fujikuroi species complex (FFSC)	103
SC18	OP273518 & OP273456	South Carolina	Southeast	2017-2020	F. fujikuroi QC_100% PI_100%	F. proliferatum PI_99.52%	X	F. proliferatum QC_100% PI_99.04%	GFSC Gibberella fujikuroi species complex NRRL22944 99.05%		Pinus taeda	FFSC2	Fusarium fujikuroi species complex (FFSC)	124
CF PSME 2	OP273543 & OP273481	Colorado	Southwest	2017-2020	F. proliferatum QC_100% PI_99.55%	F. proliferatum PI_99.68%		F. proliferatum QC_100% PI_99.76%	GFSC Gibberella fujikuroi species complex NRRL22944 PI_99.59%		Pseudotsuga menzesii	FFSC2	Fusarium fujikuroi species complex (FFSC)	103
CF PSME 4.1	OP273559 & OP273497	Colorado	Southwest	2017-2020	F. proliferatum QC_100% PI_100%	F. proliferatum PI_99.52%		F. proliferatum QC_100% PI_99.64%	GFSC Gibberella fujikuroi species complex NRRL22944 PI_99.59%		Pseudotsuga menzesii	FFSC2	Fusarium fujikuroi species complex (FFSC)	108
JTH ABCO 6.3	OP273417 & OP273335	New Mexico	Southwest	2017-2020	F. oxysporum QC_99% PI_99.86%	F. oxysporum PI_100%	X	F. oxysporum QC_100% PI_99.88%	F. oxysporum species complex 63 NRRL34936 PI_99.86%		Abies concolor	FOSC1	Fusarium oxysporum species complex (FOSC)	20
CF JUSC 1	OP273420 & OP273338	Colorado	Southwest	2017-2020	F. oxysporum QC_99% PI_100%	F. oxysporum PI_100%		F. oxysporum QC_100% PI_100%	F. oxysporum species complex 63 NRRL34936 PI_99.73%		Juniperus scopulorum	FOSC1	Fusarium oxysporum species complex (FOSC)	14
Q261	OP273429 & OP273347	Nebraska	Great Plains	2012-2016	F. oxysporum QC_100% PI_99.85%	F. oxysporum PI_100%	X	F. oxysporum QC_100% PI_99.88%	F. oxysporum species complex 63 NRRL34936 PI_99.73%	X	Juniperus virginiana	FOSC1	Fusarium oxysporum species complex (FOSC)	14
Q265	OP273430 & OP273348	Nebraska	Great Plains	2012-2016	F. oxysporum QC_100% PI_99.85%	F. oxysporum PI_100%	X	F. oxysporum QC_100% PI_99.65%	F. oxysporum species complex 63 NRRL34936 PI_99.73%	X	Juniperus virginiana	FOSC1	Fusarium oxysporum species complex (FOSC)	14
Q240	OP273446 & OP273364	Washington	Pacific Northwest	2012-2016	F. oxysporum QC_100% PI_99.85%	F. oxysporum PI_100%	X	F. oxysporum Q100% PI99.88%	F. oxysporum species complex 63 NRRL34936 PI_99.73%	X	Larix occidentalis	FOSC1	Fusarium oxysporum species complex (FOSC)	14
CF PIGL 3.2	OP273421 & OP273339	Colorado	Southwest	2017-2020	F. oxysporum QC_100% PI_100%	F. oxysporum PI_100%		F. oxysporum QC_100% PI_99.76%	F. oxysporum species complex 63 NRRL34936 PI_99.73%		Picea glauca	FOSC1	Fusarium oxysporum species complex (FOSC)	14
JTH PIEL 35	OP273416 & OP273334	New Mexico	Southwest	2017-2020	F. oxysporum QC_99% PI_100%	F. oxysporum PI_100%	X	F. oxysporum QC_100% PI_99.41%	F. oxysporum species complex 63 NRRL34936 PI_99.86%		Pinus eldarica	FOSC1	Fusarium oxysporum species complex (FOSC)	21
F20 4.1	OP273433 & OP273351	Oregon	Pacific Northwest	2017-2020	F. oxysporum QC_99% PI_100%	F. oxysporum PI_100%		F. oxysporum QC_99% PI_99.04%	F. oxysporum species complex 63 NRRL34936 PI_99.73%		Pinus lambertiana	FOSC1	Fusarium oxysporum species complex (FOSC)	14
F20 5.3	OP273434 & OP273352	Oregon	Pacific Northwest	2017-2020	F. oxysporum QC_99% PI_100%	F. oxysporum PI_100%		F. oxysporum QC_100% PI_98.07%	F. oxysporum species complex 63 NRRL34936 PI_99.73%		Pinus lambertiana	FOSC1	Fusarium oxysporum species complex (FOSC)	14
Q136	OP273422 & OP273340	Idaho	Pacific Northwest	2012-2016	F. oxysporum QC_99% PI_100%	F. oxysporum PI_100%		F. oxysporum QC_99% PI_99.88%	F. oxysporum species complex 186 NRRL38302 PI_99.73%	X	Pinus monticola	FOSC1	Fusarium oxysporum species complex (FOSC)	14
Q152	OP273450 & OP273368	Idaho	Pacific Northwest	2012-2016	F. oxysporum QC_100% PI_99.85%	F. oxysporum PI_99.83%	X	F. oxysporum QC_99% PI_99.77%	F. oxysporum species complex 63 NRRL34936 PI_99.73%	X	Pinus monticola	FOSC1	Fusarium oxysporum species complex (FOSC)	14
Q253	OP273427 & OP273345	Montana	Pacific Northwest	2012-2016	F. oxysporum QC_100% PI_99.85%	F. oxysporum PI_100%	X	F. oxysporum QC_99% PI_100%	F. oxysporum species complex 63 NRRL34936 PI_99.73%	X	Pinus monticola	FOSC1	Fusarium oxysporum species complex (FOSC)	14
Q300	OP273435 & OP273353	Oregon	Pacific Northwest	2012-2016	F. oxysporum QC_100% PI_99.56%	F. oxysporum PI_100%	X	F. oxysporum QC_100% PI_99.88%	F. oxysporum species complex 63 NRRL34936 PI_99.73%	X	Pinus monticola	FOSC1	Fusarium oxysporum species complex (FOSC)	14
JIC PIPO 2	OP273431 & OP273349	New Mexico	Southwest	2017-2020	F. oxysporum QC_100% PI_100%	F. oxysporum PI_100%		F. oxysporum QC_100% PI_99.41%	F. oxysporum species complex 63 NRRL34936 PI_99.73%		Pinus ponderosa	FOSC1	Fusarium oxysporum species complex (FOSC)	14
MES PIPO 6.2.2Y	OP273432 & OP273350	New Mexico	Southwest	2017-2020	F. oxysporum QC_100% PI_100%	F. oxysporum PI_100%	X	F. oxysporum QC_100% PI_100%	F. oxysporum species complex 63 NRRL34936 PI_99.73%	X	Pinus ponderosa	FOSC1	Fusarium oxysporum species complex (FOSC)	14
TSN11A	OP273428 & OP273346	North Dakota	Great Plains	2017-2020	F. oxysporum QC_97% PI_98.7%	F. oxysporum PI_100%	X	F. oxysporum QC_100% PI_99.76%	F. oxysporum species complex 63 NRRL34936 PI_99.73%		Pinus sylvestris	FOSC1	Fusarium oxysporum species complex (FOSC)	14
Q245	OP273423 & OP273341	Idaho	Pacific Northwest	2012-2016	F. oxysporum QC_100% PI_99.54%	F. oxysporum PI_100%	X	F. oxysporum QC_100% PI_99.88%	F. oxysporum species complex 63 NRRL34936 PI_99.73%	X	Pseudotsuga menzesii	FOSC1	Fusarium oxysporum species complex (FOSC)	14
Q249	OP273424 & OP273342	Idaho	Pacific Northwest	2012-2016	F. oxysporum QC_100% PI_99.69%	F. oxysporum PI_100%	X	F. oxysporum QC_100% PI_99.88%	F. oxysporum species complex 63 NRRL34936 PI_99.73%	X	Pseudotsuga menzesii	FOSC1	Fusarium oxysporum species complex (FOSC)	14
Q255	OP273425 & OP273343	Idaho	Pacific Northwest	2012-2016	F. oxysporum QC_100% PI_99.69%	F. oxysporum PI_100%	X	F. oxysporum QC_100% PI_99.88%	F. oxysporum species complex 63 NRRL34936 PI_99.73%	X	Pseudotsuga menzesii	FOSC1	Fusarium oxysporum species complex (FOSC)	14
Q279	OP273426 & OP273344	Idaho	Pacific Northwest	2012-2016	F. oxysporum QC_100% PI_99.85%	F. oxysporum PI_100%	X	F. oxysporum QC_100% PI_99.88%	F. oxysporum species complex 63 NRRL34936 PI_99.73%	X	Pseudotsuga menzesii	FOSC1	Fusarium oxysporum species complex (FOSC)	14
Q190	OP273418 & OP273336	Idaho	Pacific Northwest	2012-2016	F. oxysporum QC_100% PI_100%	F. oxysporum PI_100%	X	F. oxysporum QC_100% PI_99.64%	F. oxysporum species complex 63 NRRL34936 PI_99.73%	X	Pseudotsuga menzesii	FOSC1	Fusarium oxysporum species complex (FOSC)	16
F10 1.2	OP273437 & OP273355	Oregon	Pacific Northwest	2017-2020	F. oxysporum QC_99% PI_100%	F. oxysporum PI_100%		F. oxysporum QC_100% PI_97.95%	F. oxysporum species complex 63 NRRL34936 PI_99.73%		Pseudotsuga menzesii	FOSC1	Fusarium oxysporum species complex (FOSC)	14
F10 2.4	OP273438 & OP273356	Oregon	Pacific Northwest	2017-2020	F. oxysporum QC_99% PI_100%	F. oxysporum PI_100%		F. oxysporum QC_99% PI_98.56%	F. oxysporum species complex 63 NRRL34936 PI_99.73%		Pseudotsuga menzesii	FOSC1	Fusarium oxysporum species complex (FOSC)	14
F10 3.4	OP273439 & OP273357	Oregon	Pacific Northwest	2017-2020	F. oxysporum QC_100% PI_100%	F. oxysporum PI_100%		F. oxysporum QC_100% PI_99.64%	F. oxysporum species complex 63 NRRL34936 PI_99.73%		Pseudotsuga menzesii	FOSC1	Fusarium oxysporum species complex (FOSC)	14
F12 1.1	OP273150 & OP273100	Oregon	Pacific Northwest	2017-2020	F. oxysporum QC_100% PI_100%	F. oxysporum PI_100%		F. oxysporum QC_100% PI_98.07%	F. inflexum PI_99.73%		Pseudotsuga menzesii	FOSC1	Fusarium oxysporum species complex (FOSC)	14
F12 3.1	OP273440 & OP273358	Oregon	Pacific Northwest	2017-2020	F. oxysporum QC_100% PI_100%	F. oxysporum PI_100%		F. oxysporum QC_100% PI_99.41%	F. oxysporum species complex 63 NRRL34936 PI_99.73%		Pseudotsuga menzesii	FOSC1	Fusarium oxysporum species complex (FOSC)	14
F12 4.2	OP273441 & OP273359	Oregon	Pacific Northwest	2017-2020	F. oxysporum QC_100% PI_100%	F. oxysporum PI_100%		F. oxysporum QC_100% PI_97.71%	F. oxysporum species complex 63 NRRL34936 PI_99.73%		Pseudotsuga menzesii	FOSC1	Fusarium oxysporum species complex (FOSC)	14
F13 2.2	OP273442 & OP273360	Oregon	Pacific Northwest	2017-2020	F. oxysporum QC_99% PI_100%	F. oxysporum PI_100%		F. oxysporum QC_100% PI_99.86%	F. oxysporum species complex 63 NRRL34936 PI_99.73%		Pseudotsuga menzesii	FOSC1	Fusarium oxysporum species complex (FOSC)	14
F13 4.2	OP273443 & OP273361	Oregon	Pacific Northwest	2017-2020	F. oxysporum QC_100% PI_100%	F. oxysporum PI_100%		F. oxysporum QC_100% PI_99.16%	F. oxysporum species complex 63 NRRL34936 PI_99.73%		Pseudotsuga menzesii	FOSC1	Fusarium oxysporum species complex (FOSC)	14
F13 5.1	OP273444 & OP273362	Oregon	Pacific Northwest	2017-2020	F. oxysporum QC_99% PI_100%	F. oxysporum PI_100%		F. oxysporum QC_100% PI_98.67%	F. oxysporum species complex 63 NRRL34936 PI_99.73%		Pseudotsuga menzesii	FOSC1	Fusarium oxysporum species complex (FOSC)	14
F2 5.1	OP273436 & OP273354	Oregon	Pacific Northwest	2017-2020	F. oxysporum QC_100% PI_100%	F. oxysporum PI_100%		F. oxysporum QC_100% PI_99.64%	F. oxysporum species complex 63 NRRL34936 PI_99.73%		Pseudotsuga menzesii	FOSC1	Fusarium oxysporum species complex (FOSC)	14
Q303	OP273445 & OP273363	Oregon	Pacific Northwest	2012-2016	F. oxysporum QC_100% PI_99.71%	F. oxysporum PI_100%	X	F. oxysporum QC_100% PI_99.88%	F. oxysporum species complex 63 NRRL34936 PI_99.73%	X	Pseudotsuga menzesii	FOSC1	Fusarium oxysporum species complex (FOSC)	14
Q277	OP273447 & OP273365	Washington	Pacific Northwest	2012-2016	F. oxysporum QC_100% PI_99.71%	F. oxysporum PI_100%	X	F. oxysporum Q100% PI99.88%	F. oxysporum species complex 63 NRRL34936 PI_99.73%	X	Pseudotsuga menzesii	FOSC1	Fusarium oxysporum species complex (FOSC)	14
LMSECA	OP273419 & OP273337	California	Pacific Northwest	2017-2020	F. oxysporum QC_100% PI_98.94%	F. oxysporum PI_100%		F. oxysporum QC_100% PI_97.79%	F. oxysporum species complex 63 NRRL34936 PI_99.73%		Sequoia sempervirens	FOSC1	Fusarium oxysporum species complex (FOSC)	14
Q159	OP273448 & OP273366	Washington	Pacific Northwest	2012-2016	F. oxysporum QC_94% PI_98.55%	F. oxysporum PI_100%		F. oxysporum Q99% PI99.88%	F. oxysporum species complex 63 NRRL34936 PI_99.73%	X	Thuja plicata	FOSC1	Fusarium oxysporum species complex (FOSC)	14
Q276	OP273449 & OP273367	Washington	Pacific Northwest	2012-2016	F. oxysporum QC_99% PI_99.54%	F. oxysporum PI_100%	X	F. oxysporum Q99% PI99.76%	F. oxysporum species complex 63 NRRL34936 PI_99.73%	X	Thuja plicata	FOSC1	Fusarium oxysporum species complex (FOSC)	14
F20 2.2A	OP273453	Oregon	Pacific Northwest	2017-2020	F. oxysporum QC_100% PI_100%	F. oxysporum PI_100%		N/A	N/A	N/A	Pinus lambertiana	FOSC2	Fusarium oxysporum species complex (FOSC)	15
Q333	OP273415 & OP273333	Oregon	Pacific Northwest	2012-2016	F. oxysporum QC_100% PI_99.71%	F. oxysporum PI_100%	X	F. oxysporum QC_100% PI_100%	F. oxysporum species complex 63 NRRL34936 PI_99.86%	X	Pinus lambertiana	FOSC2	Fusarium oxysporum species complex (FOSC)	17
Q319	OP273408 & OP273326	Nevada	Southwest	2012-2016	F. oxysporum QC_100% PI_99.3%	F. oxysporum PI_100%		F. oxysporum QC_100% PI_99.3%	F. oxysporum species complex 63 NRRL34936 PI_99.73%	X	Pseudotsuga menzesii	FOSC2	Fusarium oxysporum species complex (FOSC)	73
Q137	OP273412 & OP273330	Idaho	Pacific Northwest	2012-2016	F. oxysporum QC_99% PI_100%	F. oxysporum PI_100%		F. oxysporum QC_100% PI_99.88%	F. oxysporum species complex 186 NRRL38302 PI_99.59%	X	Larix occidentalis	FOSC3	Fusarium oxysporum species complex (FOSC)	18
Q146	OP273109 & OP273059	Idaho	Pacific Northwest	2012-2016	F. oxysporum QC_97% PI_99.06%	F. oxysporum PI_100%		F. oxysporum QC_99% PI_99.88%	F. inflexum PI_99.73%	X	Pinus monticola	FOSC4	Fusarium oxysporum species complex (FOSC)	69
Q140	OP273107 & OP273057	Idaho	Pacific Northwest	2012-2016	F. oxysporum QC_100% PI_99.05%	F. oxysporum PI_99.18%	X	F. oxysporum QC_99% PI_100%	F. inflexum PI_100%	X	Pinus ponderosa	FOSC4	Fusarium oxysporum species complex (FOSC)	72
Q158	OP273108 & OP273058	Washington	Pacific Northwest	2012-2016	F. oxysporum QC_96% PI_98.87%	F. oxysporum PI_100%		F. oxysporum Q100% PI99.88%	F. inflexum PI_99.86%	X	Pseudotsuga menzesii	FOSC4	Fusarium oxysporum species complex (FOSC)	19
CF STRO PIPO 9.1	OP273410 & OP273328	Colorado	Southwest	2017-2020	F. oxysporum QC_100% PI_100%	F. oxysporum PI_100%		F. oxysporum QC_100% PI_99.64%	F. oxysporum species complex 63 NRRL34936 PI_99.86%		Pinus ponderosa	FOSC5	Fusarium oxysporum species complex (FOSC)	23
Olson9.5CA	OP273409 & OP273327	California	Pacific Northwest	2017-2020	F. oxysporum QC_100% PI_99.84%	F. oxysporum PI_100%		F. oxysporum QC_87% PI_99.73%	F. oxysporum species complex 63 NRRL34936 PI_99.73%		Sequoia sempervirens	FOSC5	Fusarium oxysporum species complex (FOSC)	24
NA PIED 3	OP273377	Arizona	Southwest	2017-2020	N/A	N/A	N/A	F. oxysporum QC_100% PI_99.88%	F. oxysporum species complex 63 NRRL34936 PI_99.73%		Pinus edulis	FOSC6	Fusarium oxysporum species complex (FOSC)	31
NA PIED 4.1	OP273376	Arizona	Southwest	2017-2020	N/A	N/A	N/A	F. oxysporum QC_100% PI_99.76%	F. oxysporum species complex 63 NRRL34936 PI_99.73%		Pinus edulis	FOSC6	Fusarium oxysporum species complex (FOSC)	31
NA PIED 2.2	OP273371	Arizona	Southwest	2017-2020	N/A	N/A	N/A	F. oxysporum QC_100% PI_99.29%	F. oxysporum species complex 63 NRRL34936 PI_99.59%		Pinus edulis	FOSC6	Fusarium oxysporum species complex (FOSC)	35
NA PIPO 4	OP273373	Arizona	Southwest	2017-2020	N/A	N/A	N/A	F. oxysporum QC_100% PI_99.53%	F. oxysporum species complex 63 NRRL34936 PI_99.73%		Pinus ponderosa	FOSC6	Fusarium oxysporum species complex (FOSC)	31
NA PIPO 3.1	OP273413 & OP273331	Arizona	Southwest	2017-2020	F. oxysporum QC_100% PI_100%	F. oxysporum PI_100%		F. oxysporum QC_100% PI_99.76%	F. oxysporum species complex 63 NRRL34936 PI_99.73%		Pinus ponderosa	FOSC6	Fusarium oxysporum species complex (FOSC)	32
NA PIPO 1	OP273613	Arizona	Southwest	2017-2020	N/A	N/A	N/A	F. oxysporum QC_99% PI_99.39%	F. oxysporum species complex 63 NRRL34936 PI_99.59%		Pinus ponderosa	FOSC6	Fusarium oxysporum species complex (FOSC)	37
MES PIPO 7	OP273372	New Mexico	Southwest	2017-2020	N/A	N/A	N/A	F. oxysporum QC_100% PI_99.53%	F. oxysporum species complex 63 NRRL34936 PI_99.61%		Pinus ponderosa	FOSC6	Fusarium oxysporum species complex (FOSC)	31
NA SWWP 1B	OP273374	Arizona	Southwest	2017-2020	N/A	N/A	N/A	F. oxysporum QC_100% PI_99.64%	F. oxysporum species complex 63 NRRL34936 PI_99.73%		Pinus strobiformis	FOSC6	Fusarium oxysporum species complex (FOSC)	31
Q205	OP273397 & OP273316	Idaho	Pacific Northwest	2012-2016	F. oxysporum QC_100% PI_99.84%	F. oxysporum PI_99.83%	X	F. oxysporum QC_99% PI_99.88%	F. oxysporum species complex 63 NRRL34936 PI_99.73%	X	Pseudotsuga menzesii	FOSC6	Fusarium oxysporum species complex (FOSC)	34
Q206	OP273414 & OP273332	Washington	Pacific Northwest	2012-2016	F. oxysporum QC_100% PI_100%	F. oxysporum PI_100%	X	F. oxysporum Q100% PI99.51%	F. oxysporum species complex 63 NRRL34936 PI_99.73%	X	Pseudotsuga menzesii	FOSC6	Fusarium oxysporum species complex (FOSC)	33
NA DF 1	OP273375	Arizona	Southwest	2017-2020	N/A	N/A	N/A	F. oxysporum QC_100% PI_99.76%	F. oxysporum species complex 63 NRRL34936 PI_99.73%		Pseudotsuga menzesii	FOSC6	Fusarium oxysporum species complex (FOSC)	31
NA DF 2A	OP273370	Arizona	Southwest	2017-2020	N/A	N/A	N/A	F. oxysporum QC_99% PI_97.42%	F. oxysporum species complex 63 NRRL34936 PI_99.44%		Pseudotsuga menzesii	FOSC6	Fusarium oxysporum species complex (FOSC)	31
NA DF 3A	OP273369	Arizona	Southwest	2017-2020	N/A	N/A	N/A	F. oxysporum QC_100% PI_99.52%	F. oxysporum species complex 63 NRRL34936 PI_99.34%		Pseudotsuga menzesii	FOSC6	Fusarium oxysporum species complex (FOSC)	36
NC7	OP273134 & OP273084	North Carolina	Southeast	2017-2020	F. oxysporum QC_100% PI_100%	F. oxysporum PI_100%	X	F. oxysporum QC_100% PI_99.76%	F. inflexum PI_99.73%		Pinus taeda	FOSC7	Fusarium oxysporum species complex (FOSC)	54
NC79	OP273135 & OP273085	North Carolina	Southeast	2017-2020	F. oxysporum QC_99% PI_99.84%	F. oxysporum PI_100%	X	F. oxysporum QC_100% PI_98.55%	F. inflexum PI_99.73%		Pinus taeda	FOSC7	Fusarium oxysporum species complex (FOSC)	54
SC11	OP273136 & OP273086	South Carolina	Southeast	2017-2020	F. oxysporum QC_100% PI_99.84%	F. oxysporum PI_100%	X	F. oxysporum QC_100% PI_99.76%	F. inflexum PI_99.73%		Pinus taeda	FOSC7	Fusarium oxysporum species complex (FOSC)	54
DCN DF 251.5.4 Symptomatic	OP273137 & OP273087	Oregon	Pacific Northwest	2017-2020	F. oxysporum QC_100% PI_99.85%	F. oxysporum PI_100%		F. oxysporum QC_99% PI_97.4%	F. inflexum PI_99.73%		Pseudotsuga menzesii	FOSC7	Fusarium oxysporum species complex (FOSC)	53
NC13	OP273115 & OP273065	North Carolina	Southeast	2017-2020	F. oxysporum QC_99% PI_99.24%	F. oxysporum PI_100%	X	F. oxysporum QC_100% PI_99.64%	F. inflexum PI_99.73%		Pinus taeda	FOSC8	Fusarium oxysporum species complex (FOSC)	61
NC28	OP273116 & OP273066	North Carolina	Southeast	2017-2020	F. oxysporum QC_100% PI_99.22%	F. oxysporum PI_100%	X	F. oxysporum QC_100% PI_99.76%	F. inflexum PI_99.73%		Pinus taeda	FOSC8	Fusarium oxysporum species complex (FOSC)	61
NC30	OP273117 & OP273067	North Carolina	Southeast	2017-2020	F. oxysporum QC_100% PI_99.06%	F. oxysporum PI_100%	X	F. oxysporum QC_100% PI_99.76%	F. inflexum PI_99.73%		Pinus taeda	FOSC8	Fusarium oxysporum species complex (FOSC)	61
NC31	OP273118 & OP273068	North Carolina	Southeast	2017-2020	F. oxysporum QC_100% PI_99.53%	F. oxysporum PI_100%	X	F. oxysporum QC_100% PI_99.88%	F. inflexum PI_99.73%		Pinus taeda	FOSC8	Fusarium oxysporum species complex (FOSC)	61
NC67	OP273119 & OP273069	North Carolina	Southeast	2017-2020	F. oxysporum QC_100% PI_100%	F. oxysporum PI_100%	X	F. oxysporum QC_99% PI_99.88%	F. inflexum PI_99.73%		Pinus taeda	FOSC8	Fusarium oxysporum species complex (FOSC)	61
NC73	OP273120 & OP273070	North Carolina	Southeast	2017-2020	F. oxysporum QC_100% PI_100%	F. oxysporum PI_100%	X	F. oxysporum QC_100% PI_99.76%	F. inflexum PI_99.73%		Pinus taeda	FOSC8	Fusarium oxysporum species complex (FOSC)	61
NC81	OP273121 & OP273071	North Carolina	Southeast	2017-2020	F. oxysporum QC_100% PI_98.89%	F. oxysporum PI_100%	X	F. oxysporum QC_100% PI_99.64%	F. inflexum PI_99.73%		Pinus taeda	FOSC8	Fusarium oxysporum species complex (FOSC)	61
Q244	OP273114 & OP273064	Idaho	Pacific Northwest	2012-2016	F. oxysporum QC_100% PI_99.69%	F. oxysporum PI_100%	X	F. oxysporum QC_100% PI_99.88%	F. inflexum PI_99.73%	X	Pseudotsuga menzesii	FOSC8	Fusarium oxysporum species complex (FOSC)	61
FO14	OP273113 & OP273063	Georgia	Southeast	2012-2016	F. oxysporum QC_99% PI_100%	F. oxysporum PI_100%	X	F. oxysporum QC_99% PI_100%	F. inflexum PI_99.73%	X	Pinus taeda	FOSC9	Fusarium oxysporum species complex (FOSC)	65
FO1	OP273110 & OP273060	Georgia	Southeast	2012-2016	F. oxysporum QC_100% PI_100%	F. oxysporum PI_100%		F. oxysporum QC_99% PI_99.88%	F. inflexum PI_99.73%		Pinus taeda	FOSC9	Fusarium oxysporum species complex (FOSC)	68
FO13	OP273111 & OP273061	Georgia	Southeast	2012-2016	F. oxysporum QC_98% PI_100%	F. oxysporum PI_100%	X	F. oxysporum QC_99% PI_100%	F. inflexum PI_99.73%	X	Pinus taeda	FOSC9	Fusarium oxysporum species complex (FOSC)	68
FO16	OP273112 & OP273062	Georgia	Southeast	2012-2016	F. oxysporum QC_99% PI_100%	F. oxysporum PI_100%	X	F. oxysporum QC_99% PI_100%	F. inflexum PI_99.73%	X	Pinus taeda	FOSC9	Fusarium oxysporum species complex (FOSC)	68
NA PIED 1	OP273036 & OP273032	Arizona	Southwest	2017-2020	F. solani QC_100% PI_99.55%	F. falciforme PI_99.53%		F. solani QC_100% PI_99.87%	F. solani species complex 3+4-b NRRL43537 PI_100%		Pinus edulis	FSSC1	Neocosmospora species complex (NSC)	181
NA PIED 2.1	OP273037 & OP273033	Arizona	Southwest	2017-2020	F. solani QC_100% PI_98.98%	F. falciforme PI_99.53%		F. solani QC_82% PI_86.04%	F. solani species complex 3+4-b NRRL43537 PI_100%		Pinus edulis	FSSC1	Neocosmospora species complex (NSC)	182
SC35	OP273034 & OP273030	South Carolina	Southeast	2017-2020	F. falciforme QC_98% PI_100%	F. falciforme PI_99.85%	X	F. falciforme QC_99% PI_97.13%	F. solani species complex 3+4-uu NRRL32743 PI_100%		Pinus taeda	FSSC1	Neocosmospora species complex (NSC)	183
SC4	OP273581 & OP273181	South Carolina	Southeast	2017-2020	F. solani QC_100% PI_97.79%	NRRL_22608 PI_99.69%		F. solani QC_100% PI_99.37%	F. solani species complex 20-e NRRL28000 PI_100%		Pinus taeda	FSSC1	Neocosmospora species complex (NSC)	185
JTH PIPO 5	OP273015 & OP273004	New Mexico	Southwest	2017-2020	F. acuminatum QC_93% PI_95.49%	F. acuminatum PI_99.1%		F. acuminatum QC_95% PI_99.63%	F. tricinctum PI_98.24%		Pinus ponderosa	FTSC1	Fusarium tricinctum species complex (FTSC)	158
JTH PSME 11	OP273002 & OP273013	New Mexico	Southwest	2017-2020	F. tricinctum QC_99% PI_98.57%	P2283a PI_98.5%	X	F. acuminatum QC_95% PI_98.39%	F. tricinctum PI_97.97%		Pseudotsuga menzesii	FTSC2	Fusarium tricinctum species complex (FTSC)	159
JTH PSME 12	OP273003 & OP273014	New Mexico	Southwest	2017-2020	F. tricinctum QC_100% PI_98.48%	P2283a PI_98.5%		F. acuminatum QC_96% PI_98.39%	F. tricinctum PI_97.97%		Pseudotsuga menzesii	FTSC2	Fusarium tricinctum species complex (FTSC)	159
JTH PIPU 3.1	OP273024	New Mexico	Southwest	2017-2020	N/A	N/A	N/A	F. acuminatum QC_100% PI_96.6%	F. tricinctum PI_97.45%	X	Picea pungens	FTSC3	Fusarium tricinctum species complex (FTSC)	161
JTH PIED 4.1	OP273012 & OP273001	New Mexico	Southwest	2017-2020	F. tricintum QC_99% PI_98.17%	P2283a PI_96.86%	X	F. acuminatum QC_99% PI_97.34%	F. tricinctum PI_97.43%		Pinus edulis	FTSC3	Fusarium tricinctum species complex (FTSC)	160
NC90	OP273035 & OP273031	North Carolina	Southeast	2017-2020	F. solani QC_100% PI_99.12%	F. falciforme PI_99.38%		F. solani QC_100% PI_99.24%	F. solani species complex 3+4-b NRRL43537 PI_99.28%		Pinus taeda	Neocosmospora falciformis	Neocosmospora species complex (NSC)	184
NA PIPO 3.3	OP273615	Arizona	Southwest	2017-2020	F. solani QC_97% PI_99.65%	NRRL_32849 PI_100%		N/A	N/A	N/A	Pinus ponderosa	Neocosmospora metavorans	Neocosmospora species complex (NSC)	188
NC39	OP273580 & OP273180	North Carolina	Southeast	2017-2020	F. solani QC_100% PI_99.56%	NRRL_32323 PI_98.93%	X	F. solani QC_99% PI_100%	F. solani species complex 11-c NRRL45880 PI_99.85%		Pinus taeda	Neocosmospora pisi	Neocosmospora species complex (NSC)	189
FCWN JUCO 3	OP273598	Colorado	Southwest	2017-2020	F. solani QC_100% PI_99.85%	F. solani PI_100%		N/A	N/A	N/A	Juniperus communis	Neocosmospora solani	Neocosmospora species complex (NSC)	175
FCWN JUCO 1B	OP273583 & OP273183	Colorado	Southwest	2017-2020	F. solani QC_100% PI_99.71%	F. solani PI_100%		F. solani QC_100% PI_99.88%	F. solani species complex 5-d NRRL43681 PI_100%		Juniperus communis	Neocosmospora solani	Neocosmospora species complex (NSC)	176
CF JUSC 14.1A2	OP273579	Colorado	Southwest	2017-2020	F. solani QC_100% PI_100%	F. solani PI_100%		N/A	N/A	N/A	Juniperus scopulorum	Neocosmospora solani	Neocosmospora species complex (NSC)	167
CF JUSC 14.1B1	OP273594 & OP273194	Colorado	Southwest	2017-2020	F. solani QC_100% PI_99.86%	F. solani PI_100%	X	F. solani QC_99% PI_99.64%	F. solani species complex 5-d NRRL43681 PI_99.85%	X	Juniperus scopulorum	Neocosmospora solani	Neocosmospora species complex (NSC)	168
TSN47	OP273593 & OP273193	North Dakota	Great Plains	2017-2020	F. solani QC_100% PI_99.86%	F. solani PI_99.84%	X	F. solani QC_97% PI_97.7%	F. solani species complex 5-d NRRL43681 PI_100%		Picea sp.	Neocosmospora solani	Neocosmospora species complex (NSC)	180
NA PIPO 18.2	OP273599	Arizona	Southwest	2017-2020	F. solani QC_100% PI_100%	F. solani PI_100%		N/A	N/A	N/A	Pinus ponderosa	Neocosmospora solani	Neocosmospora species complex (NSC)	177
MES PIPO 6	OP273582 & OP273182	New Mexico	Southwest	2017-2020	F. solani QC_98% PI_99.1%	F. solani PI_99.84%		F. solani QC_100% PI_99.87%	F. solani species complex 5-l NRRL32791 PI_100%		Pinus ponderosa	Neocosmospora solani	Neocosmospora species complex (NSC)	173
FO20	OP273586 & OP273186	Georgia	Southeast	2012-2016	F. solani QC_100% PI_100%	F. solani PI_100%	X	F. solani QC_99% PI_100%	F. solani species complex 5-d NRRL43681 PI_99.71%	X	Pinus taeda	Neocosmospora solani	Neocosmospora species complex (NSC)	178
NC17	OP273595 & OP273195	North Carolina	Southeast	2017-2020	F. solani QC_100% PI_97.44%	F. solani PI_99.84%		F. solani QC_100% PI_100%	F. solani species complex 5-d NRRL43681 PI_100%		Pinus taeda	Neocosmospora solani	Neocosmospora species complex (NSC)	169
NC21	OP273596 & OP273196	North Carolina	Southeast	2017-2020	F. solani QC_100% PI_80.88%	F. solani PI_99.84%		F. solani QC_100% PI_100%	F. solani species complex 5-d NRRL43681 PI_100%		Pinus taeda	Neocosmospora solani	Neocosmospora species complex (NSC)	169
NC19	OP273597 & OP273197	North Carolina	Southeast	2017-2020	F. solani QC_100% PI_98.55%	F. solani PI_99.69%		F. solani QC_100% PI_100%	F. solani species complex 5-d NRRL43681 PI_100%		Pinus taeda	Neocosmospora solani	Neocosmospora species complex (NSC)	170
NC43	OP273585 & OP273185	North Carolina	Southeast	2017-2020	F. solani QC_96% PI_91.13%	F. solani PI_99.69%		F. solani QC_100% PI_100%	F. solani species complex 5-d NRRL43681 PI_100%		Pinus taeda	Neocosmospora solani	Neocosmospora species complex (NSC)	171
SC80	OP273587 & OP273187	South Carolina	Southeast	2017-2020	F. solani QC_100% PI_99.85%	F. solani PI_99.84%	X	F. solani QC_100% PI_100%	F. solani species complex 5-d NRRL43681 PI_100%		Pinus taeda	Neocosmospora solani	Neocosmospora species complex (NSC)	172
SC20	OP273589 & OP273189	South Carolina	Southeast	2017-2020	F. solani QC_100% PI_93.44%	F. solani PI_99.84%		F. solani QC_100% PI_97.88%	F. solani species complex 5-d NRRL43681 PI_100%		Pinus taeda	Neocosmospora solani	Neocosmospora species complex (NSC)	176
SC22	OP273590 & OP273190	South Carolina	Southeast	2017-2020	F. solani QC_100% PI_100%	F. solani PI_99.84%		F. solani QC_88% PI_100%	F. solani species complex 5-d NRRL43681 PI_100%		Pinus taeda	Neocosmospora solani	Neocosmospora species complex (NSC)	176
SC29	OP273591 & OP273191	South Carolina	Southeast	2017-2020	F. solani QC_97% PI_84.64%	F. solani PI_99.84%		F. solani QC_99% PI_99.37%	F. solani species complex 5-d NRRL43681 PI_100%		Pinus taeda	Neocosmospora solani	Neocosmospora species complex (NSC)	176
SC34	OP273592 & OP273192	South Carolina	Southeast	2017-2020	F. solani QC_100% PI_87.56%	F. solani PI_99.84%		F. solani QC_98% PI_99.75%	F. solani species complex 5-d NRRL43681 PI_100%		Pinus taeda	Neocosmospora solani	Neocosmospora species complex (NSC)	176
NA PSME 6.1	OP273584 & OP273184	Arizona	Southwest	2017-2020	F. solani QC_100% PI_100%	F. solani PI_100%	X	F. solani QC_100% PI_99.76%	F. solani species complex 5-n NRRL32741 PI_100%	X	Pseudotsuga menzesii	Neocosmospora solani	Neocosmospora species complex (NSC)	179
FCWN THOC 2.2	OP273588 & OP273188	Colorado	Southwest	2017-2020	F. solani QC_100% PI_99.85%	F. solani PI_99.84%		F. solani QC_99% PI_99.63%	F. solani species complex 5-d NRRL43681 PI_100%		Thuja occidentalis	Neocosmospora solani	Neocosmospora species complex (NSC)	176
