# Supplementary material for: Fusarioid community diversity associated with conifer seedlings in forest nurseries across the contiguous USA
Source: Front Plant Sci. 2023 Jan 25;14:1104675. doi: 10.3389/fpls.2023.1104675 (PMC9930990; doi:10.3389/fpls.2023.1104675)
Supplement: Supplementary file 5 [file Table_3.xlsx]

## Sheet: Sheet1
Supplemental Table 3 - Host, Fusarium spp., and Neocosmospora spp. and their authorities and synonyms. Fusarioid fungi identified from 329 isolates through sequencing results of the tef1 and/or rpb2 loci.
Fusarium
Species	Additional database match	Authority
F. acuminatum	Gibberella acuminata	Ellis & Everhart
F. annulatum	F. proliferatum	Bugnic.
F. avenaceum	Gibberella avenacea	(Fries) Saccardo
F. brachygibbosum		Padwick
F. clavus	F. clavum	J.W. Xia, L. Lombard, Sand.-Den., X.G. Zhang & Crous
F. commune		K. Skovg., O'Donnell & Nirenberg
F. cugenangense	F. oxysporum	Maryani, L. Lombard, Kema & Crous
F. diversisporum	F. incarnatum	Sherb.
F. elaeagni		Wang, Crous, Sandoval-Denis, Han, Liu, Liang, Duan, & Cai
F. elaeidis	F. oxysporum	L. Lombard & Crous
F. equiseti	Gibberella intricans	(Corda) Saccardo
F. flocciferum	Gibberella heterochroma	Corda
F. fredkrugeri		Sandoval-Denis, Swart & Crous
F. fujikuroi	Gibberella fujikuroi	Nirenberg
F. grosmichelii	F. oxysporum	Maryani, L. Lombard, Kema & Crous
F. incarnatum	F. semitectum	(Desm.) Saccardo
F. inflexum		Schneider
F. ipomoeae		Wang, Qian Chen & Cai
F. lactis	Discocolla pirina	Pirotta & Riboni
F. languescens	F. oxysporum	L. Lombard & Crous
F. luffae		M.M. Wang, Qian Chen & L. Cai
F. odoratissimum	F. oxysporum	Maryani, L. Lombard, Kema & Crous
F. oxysporum		Snyder & Hansen
F. proliferatum	Gibberella fujikuroi	(Matsushima) Nirenberg
F. queenslandicum	F. oxysporum	T.B. Potter, A.H. Sparks, Vaghefi & R.G. Shivas
F. redolens		Wollenweber
F. torulosum	Gibberella pulicaris	(Berk. & M.A. Curtis) Nirenberg
F. triseptatum	F. oxysporum	L. Lombard & Crous
F. vanleeuwenii	F. oxysporum	Crous, Hernandez-Restrepo, van Iperen, Starink-Willemse, Sandoval-Denis, & Groenewald
F. verticillioides	Gibberella moniliformis	(Saccardo) Nirenberg
Neocosmospora
N. falciformis	F. falciforme	(Carrión) L. Lombard & Crous
N. metavorans	F. metavorans	(Al-Hatmi, S.A. Ahmed & de Hoog) Sand.-Den. & Crous
N. pisi	F. solani f. sp. pisi	(F.R. Jones) Sand.-Denis & Crous
N. solani	F. solani	(Mart.) L. Lombard & Crous
Hosts
Species	Synonym	Authority
Abies concolor	White fir	(Gordon & Glend.) Lindl. ex Hildebr.
Cupressus arizonica	Arizona cypress	Greene
Juniperus communis	Hedgehog juniper	Linnaeus
Juniperus scopulorum	Rocky mountain juniper	Sarg.
Juniperus virginiana	Red cedar	Linnaeus
Larix decidua	European larch	Mill.
Larix occidentalis	Western larch	Nutt.
Picea engelmanii	Engelmann spruce	Parry ex Engelm.
Picea glauca	White spruce	(Moench) Voss
Picea pungens	Blue spruce	Engelm.
Pinus contorta	Lodgepole pine	Douglas ex Loudon
Pinus edulis	Colorado pinyon pine	Engelm.
Pinus eldarica	Afghan pine	Medw.
Pinus flexilis	Limber pine	E. James
Pinus lambertiana	Sugar pine	Douglas
Pinus monticola	Western white pine	ex D. Don
Pinus nigra	Austrian pine	J. F. Arnold
Pinus ponderosa	Ponderosa pine	Lawson
Pinus strobiformis	Southwest white pine	Linnaeus
Pinus sylvestris	Scots pine	Linnaeus
Pinus taeda	Loblolly pine	Linnaeus
Pseudotsuga menzesii	Douglas-fir	(Mirbel) Franco
Sequoia sempervirens	Coastal redwood	(D. Don) Endlicher
Thuja occidentalis	Arborvitae	Linnaeus
Thuja plicata	Western redcedar	D. Don
Tsuga heterophylla	Western hemlock	(Rafinesque) Sargent
